# Supplementary material for: Quantification of ligand and mutation-induced bias in EGFR phosphorylation in direct response to ligand binding
Source: Nat Commun. 2023 Nov 21;14:7579. doi: 10.1038/s41467-023-42926-8 (PMC10663608; doi:10.1038/s41467-023-42926-8)
Supplement: Supplementary file 4 — Source Data [file 41467_2023_42926_MOESM4_ESM.xlsx]

## Sheet: Fig2A-WT-Y1068-EGF
Name	intensity_Donor_gaussian	intensity_Acceptor_gaussian	intensity_FRET_gaussian	intensity_Donor_perimeter	intensity_Acceptor_perimeter	intensity_FRET_perimeter	[ligand]	corrected_intensity_Acceptor_gaussian
J:\data\confocal\20200401 EGFR EGF phospho experiment\2020_04_01_10_44_14--0nM EGF001\Series001--C00.tifROI1	104.789	128.709	44.8476	108.558	134.644	47.1194	0	166.807
J:\data\confocal\20200401 EGFR EGF phospho experiment\2020_04_01_10_44_14--0nM EGF001\Series002--C00.tifROI1	219.865	38.4879	86.0433	226.298	66.8381	89.527	0	49.8804
J:\data\confocal\20200401 EGFR EGF phospho experiment\2020_04_01_10_44_14--0nM EGF001\Series003--C00.tifROI1	135.289	146.832	56.9665	140.093	153.999	58.5947	0	190.294
J:\data\confocal\20200401 EGFR EGF phospho experiment\2020_04_01_10_44_14--0nM EGF001\Series004--C00.tifROI1	55.8525	73.3654	23.25	57.4428	76.7546	24.4027	0	95.0816
J:\data\confocal\20200401 EGFR EGF phospho experiment\2020_04_01_10_44_14--0nM EGF001\Series005--C00.tifROI1	263.913	405.341	16.0652	271.824	424.679	26.8956	0	525.321
J:\data\confocal\20200401 EGFR EGF phospho experiment\2020_04_01_10_44_14--0nM EGF001\Series007--C00.tifROI1	111.353	94.3646	45.547	112.278	94.7023	46.0289	0	122.296
J:\data\confocal\20200401 EGFR EGF phospho experiment\2020_04_01_10_44_14--0nM EGF001\Series009--C00.tifROI2	137.742	81.9206	55.2666	143.3	89.1595	56.1851	0	106.169
J:\data\confocal\20200401 EGFR EGF phospho experiment\2020_04_01_10_44_14--0nM EGF001\Series010--C00.tifROI1	306.223	240.214	108.466	297.406	236.751	109.86	0	311.318
J:\data\confocal\20200401 EGFR EGF phospho experiment\2020_04_01_10_44_14--0nM EGF001\Series010--C00.tifROI2	108.924	22.0316	40.2777	111.38	41.7999	42.8861	0	28.5529
J:\data\confocal\20200401 EGFR EGF phospho experiment\2020_04_01_10_44_14--0nM EGF001\Series011--C00.tifROI2	91.4811	89.1939	35.8897	92.2898	90.019	36.9937	0	115.595
J:\data\confocal\20200401 EGFR EGF phospho experiment\2020_04_01_10_44_14--0nM EGF001\Series011--C00.tifROI3	89.9004	124.616	31.4315	88.3095	200.486	38.0145	0	161.502
J:\data\confocal\20200401 EGFR EGF phospho experiment\2020_04_01_10_44_14--0nM EGF001\Series012--C00.tifROI1	0	0	0	0	0	0	0	0
J:\data\confocal\20200401 EGFR EGF phospho experiment\2020_04_01_10_44_14--0nM EGF001\Series013--C00.tifROI1	161.075	236.476	66.8638	166.302	252.382	69.0169	0	306.472
J:\data\confocal\20200401 EGFR EGF phospho experiment\2020_04_01_10_44_14--0nM EGF001\Series014--C00.tifROI1	210.024	164.14	82.357	211.874	183.433	86.0973	0	212.725
J:\data\confocal\20200401 EGFR EGF phospho experiment\2020_04_01_10_44_14--0nM EGF001\Series015--C00.tifROI1	146.119	266.812	67.5215	146.091	278.537	67.221	0	345.788
J:\data\confocal\20200401 EGFR EGF phospho experiment\2020_04_01_10_44_14--0nM EGF001\Series015--C00.tifROI3	141.966	114.515	56.7182	145.625	125.004	58.8586	0	148.411
J:\data\confocal\20200401 EGFR EGF phospho experiment\2020_04_01_10_44_14--0nM EGF001\Series016--C00.tifROI1	257.341	238.255	103.255	265.421	255.189	106.299	0	308.779
J:\data\confocal\20200401 EGFR EGF phospho experiment\2020_04_01_10_44_14--0nM EGF001\Series017--C00.tifROI1	217.818	302.316	90.9804	221.33	312.053	93.1566	0	391.802
J:\data\confocal\20200401 EGFR EGF phospho experiment\2020_04_01_10_44_14--0nM EGF001\Series018--C00.tifROI1	119.283	128.723	45.3793	121.238	129.076	46.9569	0	166.825
J:\data\confocal\20200401 EGFR EGF phospho experiment\2020_04_01_10_44_14--0nM EGF001\Series018--C00.tifROI2	137.667	128.757	55.2225	141.072	137.744	56.0196	0	166.869
J:\data\confocal\20200401 EGFR EGF phospho experiment\2020_04_01_10_44_14--0nM EGF001\Series019--C00.tifROI1	105.569	99.2859	42.9131	110.598	105.347	43.6809	0	128.674
J:\data\confocal\20200401 EGFR EGF phospho experiment\2020_04_01_10_44_14--0nM EGF001\Series020--C00.tifROI1	197.203	282.385	82.2999	198.433	290.328	83.8759	0	365.97
J:\data\confocal\20200401 EGFR EGF phospho experiment\2020_04_01_10_44_14--0nM EGF001\Series021--C00.tifROI5	103.745	106.202	43.2357	106.95	121.826	44.7397	0	137.637
J:\data\confocal\20200401 EGFR EGF phospho experiment\2020_04_01_10_44_14--0nM EGF001\Series022--C00.tifROI1	118.312	91.6251	47.7002	123.272	98.4369	48.9263	0	118.746
J:\data\confocal\20200401 EGFR EGF phospho experiment\2020_04_01_10_44_14--0nM EGF001\Series023--C00.tifROI1	147.341	127.49	58.5324	152.513	155.631	60.2691	0	165.228
J:\data\confocal\20200401 EGFR EGF phospho experiment\2020_04_01_10_44_14--0nM EGF001\Series024--C00.tifROI1	192.706	127.693	81.8119	202.856	158.361	83.1893	0	165.49
J:\data\confocal\20200401 EGFR EGF phospho experiment\2020_04_01_10_44_14--0nM EGF001\Series025--C00.tifROI2	38.4037	42.4793	8.85146	39.1151	57.4408	13.7194	0	55.0531
J:\data\confocal\20200401 EGFR EGF phospho experiment\2020_04_01_10_44_14--0nM EGF001\Series026--C00.tifROI1	117.528	146.871	52.0451	120.239	158.389	53.828	0	190.344
J:\data\confocal\20200401 EGFR EGF phospho experiment\2020_04_01_10_44_14--0nM EGF001\Series027--C00.tifROI2	123.538	104.047	48.3667	126.987	116.484	50.3537	0	134.845
J:\data\confocal\20200401 EGFR EGF phospho experiment\2020_04_01_10_44_14--0nM EGF001\Series028--C00.tifROI1	51.0994	40.0549	18.657	48.3288	39.0613	19.8806	0	51.9111
J:\data\confocal\20200401 EGFR EGF phospho experiment\2020_04_01_10_44_14--0nM EGF001\Series028--C00.tifROI3	6.53701	0	2.56577	6.81559	0	2.87204	0	0
J:\data\confocal\20200401 EGFR EGF phospho experiment\2020_04_01_10_44_14--0nM EGF001\Series028--C00.tifROI4	244.61	273.909	97.9567	251.822	286.1	101.092	0	354.987
J:\data\confocal\20200401 EGFR EGF phospho experiment\2020_04_01_10_44_14--0nM EGF001\Series028--C00.tifROI5	251.559	290.231	100.402	256.589	300.75	102.879	0	376.14
J:\data\confocal\20200401 EGFR EGF phospho experiment\2020_04_01_10_44_14--0nM EGF001\Series029--C00.tifROI1	24.6456	25.9153	7.85634	25.2046	34.4564	8.44324	0	33.5862
J:\data\confocal\20200401 EGFR EGF phospho experiment\2020_04_01_10_44_14--0nM EGF001\Series029--C00.tifROI2	172.807	147.641	71.5607	174.133	159.303	72.7024	0	191.343
J:\data\confocal\20200401 EGFR EGF phospho experiment\2020_04_01_10_44_14--0nM EGF001\Series029--C00.tifROI3	172.807	150.757	75.2772	174.133	164.977	74.8845	0	195.381
J:\data\confocal\20200401 EGFR EGF phospho experiment\2020_04_01_10_44_14--0nM EGF001\Series030--C00.tifROI1	83.5343	86.7254	35.7963	85.6623	120.095	37.0905	0	112.396
J:\data\confocal\20200401 EGFR EGF phospho experiment\2020_04_01_10_44_14--0nM EGF001\Series031--C00.tifROI1	86.317	140.251	43.3802	87.8251	143.445	44.1152	0	181.765
J:\data\confocal\20200401 EGFR EGF phospho experiment\2020_04_01_10_44_14--0nM EGF001\Series032--C00.tifROI2	186.054	275.299	77.2827	188.983	262.495	78.7591	0	356.788
J:\data\confocal\20200401 EGFR EGF phospho experiment\2020_04_01_10_44_14--0nM EGF001\Series033--C00.tifROI1	105.721	126.214	42.7955	105.402	123.808	44.1175	0	163.574
J:\data\confocal\20200401 EGFR EGF phospho experiment\2020_04_01_10_44_14--0nM EGF001\Series033--C00.tifROI2	69.6047	29.9628	42.7744	75.0498	49.2065	43.9675	0	38.8317
J:\data\confocal\20200401 EGFR EGF phospho experiment\2020_04_01_10_44_14--0nM EGF001\Series033--C00.tifROI3	250.178	152.081	99.5643	259.025	155.702	102.591	0	197.097
J:\data\confocal\20200401 EGFR EGF phospho experiment\2020_04_01_10_44_14--0nM EGF001\Series033--C00.tifROI4	168.332	204.404	66.5467	173.819	205.319	69.6611	0	264.907
J:\data\confocal\20200401 EGFR EGF phospho experiment\2020_04_01_10_44_14--0nM EGF001\Series033--C00.tifROI5	147.787	147.093	62.1501	153.182	154.866	63.7182	0	190.632
J:\data\confocal\20200401 EGFR EGF phospho experiment\2020_04_01_10_44_14--0nM EGF001\Series034--C00.tifROI2	34.355	52.7456	13.7441	35.3398	53.3201	13.9533	0	68.3583
J:\data\confocal\20200401 EGFR EGF phospho experiment\2020_04_01_10_44_14--0nM EGF001\Series035--C00.tifROI2	70.2742	108.273	29.6964	67.3025	111.017	30.5087	0	140.322
J:\data\confocal\20200401 EGFR EGF phospho experiment\2020_04_01_10_44_14--0nM EGF001\Series036--C00.tifROI1	148.083	181.714	70.4323	151.442	196.854	70.7277	0	235.501
J:\data\confocal\20200401 EGFR EGF phospho experiment\2020_04_01_10_44_14--0nM EGF001\Series036--C00.tifROI2	154.277	155.983	64.9456	155.036	189.818	64.9744	0	202.153
J:\data\confocal\20200401 EGFR EGF phospho experiment\2020_04_01_10_44_14--0nM EGF001\Series037--C00.tifROI2	196.876	178.308	77.3085	196.267	182.792	77.7859	0	231.087
J:\data\confocal\20200401 EGFR EGF phospho experiment\2020_04_01_10_44_14--0nM EGF001\Series038--C00.tifROI1	129.576	30.3825	59.0003	132.329	55.7304	59.3791	0	39.3757
J:\data\confocal\20200401 EGFR EGF phospho experiment\2020_04_01_10_44_14--0nM EGF001\Series038--C00.tifROI2	43.0507	30.8178	8.46974	43.3922	50.1163	13.818	0	39.9399
J:\data\confocal\20200401 EGFR EGF phospho experiment\2020_04_01_10_44_14--0nM EGF001\Series038--C00.tifROI3	43.5057	21.3025	7.31769	43.8071	24.5734	8.56064	0	27.608
J:\data\confocal\20200401 EGFR EGF phospho experiment\2020_04_01_10_44_14--0nM EGF001\Series039--C00.tifROI1	218.04	221.659	86.4191	221.21	225.369	87.6008	0	287.271
J:\data\confocal\20200401 EGFR EGF phospho experiment\2020_04_01_10_44_14--0nM EGF001\Series040--C00.tifROI1	70.2454	94.2018	28.961	73.7317	97.5381	30.4194	0	122.086
J:\data\confocal\20200401 EGFR EGF phospho experiment\2020_04_01_10_44_14--0nM EGF001\Series040--C00.tifROI3	84.1664	57.4227	32.714	81.6465	59.9464	30.9732	0	74.4198
J:\data\confocal\20200401 EGFR EGF phospho experiment\2020_04_01_10_44_14--0nM EGF001\Series040--C00.tifROI4	83.8117	62.7716	33.1558	81.456	67.1681	31.3982	0	81.352
J:\data\confocal\20191218 EGFR-mT EGF phospho AB & raft VEGFR2 EphA2 qualitative\2019_12_18_14_32_32--EGFR 0nM EGF001\Series005--C00.tifROI2	249.772	135.805	91.7746	248.675	145.472	93.3431	0	176.003
J:\data\confocal\20191218 EGFR-mT EGF phospho AB & raft VEGFR2 EphA2 qualitative\2019_12_18_14_32_32--EGFR 0nM EGF001\Series005--C00.tifROI4	249.488	134.383	91.6004	248.556	139.209	93.2227	0	174.161
J:\data\confocal\20191218 EGFR-mT EGF phospho AB & raft VEGFR2 EphA2 qualitative\2019_12_18_14_32_32--EGFR 0nM EGF001\Series007--C00.tifROI1	150.539	66.8857	53.5891	152.199	88.2563	54.3975	0	86.6838
J:\data\confocal\20191218 EGFR-mT EGF phospho AB & raft VEGFR2 EphA2 qualitative\2019_12_18_14_32_32--EGFR 0nM EGF001\Series008--C00.tifROI1	87.985	62.3068	36.7944	92.4051	76.9451	37.7225	0	80.7496
J:\data\confocal\20191218 EGFR-mT EGF phospho AB & raft VEGFR2 EphA2 qualitative\2019_12_18_14_32_32--EGFR 0nM EGF001\Series009--C00.tifROI1	68.1812	55.1666	29.8534	71.6389	62.8365	30.2777	0	71.496
J:\data\confocal\20191218 EGFR-mT EGF phospho AB & raft VEGFR2 EphA2 qualitative\2019_12_18_14_32_32--EGFR 0nM EGF001\Series010--C00.tifROI1	260.074	173.876	97.0332	258.499	172.765	97.0575	0	225.343
J:\data\confocal\20191218 EGFR-mT EGF phospho AB & raft VEGFR2 EphA2 qualitative\2019_12_18_14_32_32--EGFR 0nM EGF001\Series011--C00.tifROI2	245.653	196.171	113.508	252.089	187.192	111.661	0	254.237
J:\data\confocal\20191218 EGFR-mT EGF phospho AB & raft VEGFR2 EphA2 qualitative\2019_12_18_14_32_32--EGFR 0nM EGF001\Series012--C00.tifROI1	164.184	120.034	69.9717	168.128	117.485	71.7828	0	155.564
J:\data\confocal\20191218 EGFR-mT EGF phospho AB & raft VEGFR2 EphA2 qualitative\2019_12_18_14_32_32--EGFR 0nM EGF001\Series013--C00.tifROI1	161.651	100.545	65.5024	165.454	112.722	67.0704	0	130.306
J:\data\confocal\20200501 EGFR EGF phospho experiment\2020_05_01_13_59_53--0nM EGF001\Series001--C00.tifROI1	111.622	174.347	52.035	114.031	182.213	53.7306	0	225.954
J:\data\confocal\20200501 EGFR EGF phospho experiment\2020_05_01_13_59_53--0nM EGF001\Series001--C00.tifROI3	222.311	424.301	99.6113	223.777	436.834	100.762	0	549.894
J:\data\confocal\20200501 EGFR EGF phospho experiment\2020_05_01_13_59_53--0nM EGF001\Series001--C00.tifROI4	13.6671	21.5772	5.24498	14.6134	21.2763	5.2591	0	27.964
J:\data\confocal\20200501 EGFR EGF phospho experiment\2020_05_01_13_59_53--0nM EGF001\Series002--C00.tifROI1	100.054	327.123	60.351	108.325	343.512	60.7632	0	423.951
J:\data\confocal\20200501 EGFR EGF phospho experiment\2020_05_01_13_59_53--0nM EGF001\Series002--C00.tifROI2	28.892	42.3984	10.8664	29.2705	42.0433	11.2164	0	54.9483
J:\data\confocal\20200501 EGFR EGF phospho experiment\2020_05_01_13_59_53--0nM EGF001\Series002--C00.tifROI3	51.7499	122.072	33.0554	52.7407	137.889	34.504	0	158.205
J:\data\confocal\20200501 EGFR EGF phospho experiment\2020_05_01_13_59_53--0nM EGF001\Series003--C00.tifROI1	157.485	268.926	70.9261	165.837	282.863	74.0509	0	348.528
J:\data\confocal\20200501 EGFR EGF phospho experiment\2020_05_01_13_59_53--0nM EGF001\Series003--C00.tifROI3	155.215	216.299	64.5485	155.852	217.215	66.3995	0	280.323
J:\data\confocal\20200501 EGFR EGF phospho experiment\2020_05_01_13_59_53--0nM EGF001\Series004--C00.tifROI1	77.6985	91.1882	35.2147	80.9595	111.667	36.3064	0	118.18
J:\data\confocal\20200501 EGFR EGF phospho experiment\2020_05_01_13_59_53--0nM EGF001\Series004--C00.tifROI2	0	122.311	55.5721	0	160.518	58.2513	0	158.515
J:\data\confocal\20200501 EGFR EGF phospho experiment\2020_05_01_13_59_53--0nM EGF001\Series004--C00.tifROI3	35.5019	58.7015	5.04627	36.3529	69.3419	9.97102	0	76.0771
J:\data\confocal\20200501 EGFR EGF phospho experiment\2020_05_01_13_59_53--0nM EGF001\Series004--C00.tifROI4	112.109	314.567	-0.789973	115.323	330.917	-1.00606	0	407.678
J:\data\confocal\20200501 EGFR EGF phospho experiment\2020_05_01_13_59_53--0nM EGF001\Series004--C00.tifROI5	112.109	314.566	-1.6611	115.323	330.917	-2.559	0	407.678
J:\data\confocal\20200501 EGFR EGF phospho experiment\2020_05_01_13_59_53--0nM EGF001\Series005--C00.tifROI1	106.313	154.568	46.8873	109.134	158.729	48.5993	0	200.32
J:\data\confocal\20200501 EGFR EGF phospho experiment\2020_05_01_13_59_53--0nM EGF001\Series005--C00.tifROI2	171.459	366.65	80.0373	176.219	387.63	82.7647	0	475.179
J:\data\confocal\20200501 EGFR EGF phospho experiment\2020_05_01_13_59_53--0nM EGF001\Series006--C00.tifROI1	96.8402	85.2798	5.4812	97.0885	163.409	10.007	0	110.523
J:\data\confocal\20200501 EGFR EGF phospho experiment\2020_05_01_13_59_53--0nM EGF001\Series006--C00.tifROI2	88.0693	140.029	47.2991	91.2989	199.313	48.7583	0	181.477
J:\data\confocal\20200501 EGFR EGF phospho experiment\2020_05_01_13_59_53--0nM EGF001\Series007--C00.tifROI1	22571.8	399.555	4.35461	145889	413.72	20.8046	0	517.823
J:\data\confocal\20200501 EGFR EGF phospho experiment\2020_05_01_13_59_53--0nM EGF001\Series007--C00.tifROI2	22.0661	429.232	0.800289	58.0087	439.004	14.7582	0	556.285
J:\data\confocal\20200501 EGFR EGF phospho experiment\2020_05_01_13_59_53--0nM EGF001\Series008--C00.tifROI2	134.922	203.92	60.1932	139.029	239.538	63.3729	0	264.281
J:\data\confocal\20200501 EGFR EGF phospho experiment\2020_05_01_13_59_53--0nM EGF001\Series009--C00.tifROI2	91.8559	179.657	45.4244	94.03	180.251	46.2542	0	232.836
J:\data\confocal\20200501 EGFR EGF phospho experiment\2020_05_01_13_59_53--0nM EGF001\Series009--C00.tifROI3	95.9433	309.769	49.6347	98.3738	323.776	51.0982	0	401.461
J:\data\confocal\20200501 EGFR EGF phospho experiment\2020_05_01_13_59_53--0nM EGF001\Series009--C00.tifROI4	158.999	264.073	75.0484	154.994	264.922	76.2649	0	342.239
J:\data\confocal\20200501 EGFR EGF phospho experiment\2020_05_01_13_59_53--0nM EGF001\Series010--C00.tifROI1	28.1024	43.9993	10.6262	29.2799	43.8174	11.1105	0	57.023
J:\data\confocal\20200501 EGFR EGF phospho experiment\2020_05_01_13_59_53--0nM EGF001\Series010--C00.tifROI2	0	0	0	0	0	0	0	0
J:\data\confocal\20200501 EGFR EGF phospho experiment\2020_05_01_13_59_53--0nM EGF001\Series010--C00.tifROI4	108.485	467.487	65.3642	113.354	487.385	68.2237	0	605.863
J:\data\confocal\20200501 EGFR EGF phospho experiment\2020_05_01_13_59_53--0nM EGF001\Series010--C00.tifROI6	51.879	85.7786	18.8363	53.4307	80.1955	18.0912	0	111.169
J:\data\confocal\20200501 EGFR EGF phospho experiment\2020_05_01_13_59_53--0nM EGF001\Series010--C00.tifROI7	211.276	253.98	98.5628	211.931	250.745	101.651	0	329.159
J:\data\confocal\20200501 EGFR EGF phospho experiment\2020_05_01_13_59_53--0nM EGF001\Series010--C00.tifROI9	128.637	169.966	56.0053	133.131	181.168	58.2921	0	220.276
J:\data\confocal\20200501 EGFR EGF phospho experiment\2020_05_01_13_59_53--0nM EGF001\Series010--C00.tifROI10	216.708	446.525	103.169	217.053	462.184	104.703	0	578.696
J:\data\confocal\20200501 EGFR EGF phospho experiment\2020_05_01_13_59_53--0nM EGF001\Series011--C00.tifROI1	79.3354	109.686	37.82	81.5084	118.789	39.0634	0	142.153
J:\data\confocal\20200501 EGFR EGF phospho experiment\2020_05_01_13_59_53--0nM EGF001\Series011--C00.tifROI2	41.6634	48.4835	18.5648	43.3381	58.364	19.8017	0	62.8346
J:\data\confocal\20200501 EGFR EGF phospho experiment\2020_05_01_13_59_53--0nM EGF001\Series011--C00.tifROI4	189.596	341.97	86.0863	193.094	356.075	87.8044	0	443.193
J:\data\confocal\20200501 EGFR EGF phospho experiment\2020_05_01_13_59_53--0nM EGF001\Series011--C00.tifROI6	52.6291	74.765	22.4684	52.9915	83.545	23.2079	0	96.8955
J:\data\confocal\20200501 EGFR EGF phospho experiment\2020_05_01_13_59_53--0nM EGF001\Series011--C00.tifROI11	114.821	192.606	50.7335	117.181	203.842	52.9426	0	249.618
J:\data\confocal\20200501 EGFR EGF phospho experiment\2020_05_01_13_59_53--0nM EGF001\Series012--C00.tifROI1	148.241	263.457	63.3046	147.281	280.209	64.4822	0	341.441
J:\data\confocal\20200501 EGFR EGF phospho experiment\2020_05_01_13_59_53--0nM EGF001\Series012--C00.tifROI3	150.428	322.103	63.4733	157.299	303.559	65.8255	0	417.445
J:\data\confocal\20200501 EGFR EGF phospho experiment\2020_05_01_13_59_53--0nM EGF001\Series012--C00.tifROI4	6.69066	14.7442	0	7.01816	16.9456	0	0	19.1085
J:\data\confocal\20200501 EGFR EGF phospho experiment\2020_05_01_13_59_53--0nM EGF001\Series012--C00.tifROI6	69.7119	97.6729	33.5065	73.0809	104.095	34.9024	0	126.584
J:\data\confocal\20200501 EGFR EGF phospho experiment\2020_05_01_13_59_53--0nM EGF001\Series012--C00.tifROI8	149.216	219.763	65.6651	153.09	226.214	66.9592	0	284.812
J:\data\confocal\20200501 EGFR EGF phospho experiment\2020_05_01_13_59_53--0nM EGF001\Series012--C00.tifROI9	110.755	181.591	51.6261	111.214	180.159	52.462	0	235.342
J:\data\confocal\20200501 EGFR EGF phospho experiment\2020_05_01_13_59_53--0nM EGF001\Series013--C00.tifROI2	123.735	387.732	81.8433	174.294	335.428	80.4011	0	502.501
J:\data\confocal\20200501 EGFR EGF phospho experiment\2020_05_01_13_59_53--0nM EGF001\Series013--C00.tifROI3	126.011	181.144	57.3214	126.611	184.234	58.3128	0	234.762
J:\data\confocal\20200501 EGFR EGF phospho experiment\2020_05_01_13_59_53--0nM EGF001\Series013--C00.tifROI5	125.942	180.76	57.314	126.576	181.07	58.3114	0	234.265
J:\data\confocal\20200501 EGFR EGF phospho experiment\2020_05_01_13_59_53--0nM EGF001\Series013--C00.tifROI6	217.082	311.918	82.748	215.562	323.512	85.6082	0	404.245
J:\data\confocal\20200501 EGFR EGF phospho experiment\2020_05_01_13_59_53--0nM EGF001\Series013--C00.tifROI8	60.9832	270.444	88.1771	118.099	286.557	88.7515	0	350.496
J:\data\confocal\20200501 EGFR EGF phospho experiment\2020_05_01_13_59_53--0nM EGF001\Series014--C00.tifROI2	93.3381	121.542	41.7381	97.4233	153.119	43.7782	0	157.519
J:\data\confocal\20200501 EGFR EGF phospho experiment\2020_05_01_13_59_53--0nM EGF001\Series014--C00.tifROI3	33.9165	57.6514	15.1158	35.2437	74.0153	16.2444	0	74.7162
J:\data\confocal\20200501 EGFR EGF phospho experiment\2020_05_01_13_59_53--0nM EGF001\Series014--C00.tifROI5	205.28	338.319	90.2393	202.546	311.293	90.6756	0	438.462
J:\data\confocal\20200501 EGFR EGF phospho experiment\2020_05_01_13_59_53--0nM EGF001\Series014--C00.tifROI6	254.568	348.834	115.634	245.182	372.696	110.179	0	452.088
J:\data\confocal\20200501 EGFR EGF phospho experiment\2020_05_01_13_59_53--0nM EGF001\Series015--C00.tifROI1	260.263	101.229	106.386	268.01	170.343	109.305	0	131.193
J:\data\confocal\20200501 EGFR EGF phospho experiment\2020_05_01_13_59_53--0nM EGF001\Series015--C00.tifROI5	50.6073	122.334	27.1321	50.8637	128.256	28.4536	0	158.544
J:\data\confocal\20200501 EGFR EGF phospho experiment\2020_05_01_13_59_53--0nM EGF001\Series016--C00.tifROI1	60.5579	138.553	27.4813	61.3444	136.491	28.7672	0	179.564
J:\data\confocal\20200501 EGFR EGF phospho experiment\2020_05_01_13_59_53--0nM EGF001\Series016--C00.tifROI2	250.965	223.227	99.0925	252.896	233.119	101.227	0	289.303
J:\data\confocal\20200501 EGFR EGF phospho experiment\2020_05_01_13_59_53--0nM EGF001\Series016--C00.tifROI3	109.39	131.276	48.2782	114.36	162.55	50.0961	0	170.134
J:\data\confocal\20200501 EGFR EGF phospho experiment\2020_05_01_13_59_53--0nM EGF001\Series017--C00.tifROI3	185.801	365.915	81.4266	190.058	382.211	84.1384	0	474.226
J:\data\confocal\20200501 EGFR EGF phospho experiment\2020_05_01_13_59_53--0nM EGF001\Series018--C00.tifROI1	39.4603	94.0837	21.5813	40.5844	105.658	23.0192	0	121.933
J:\data\confocal\20200501 EGFR EGF phospho experiment\2020_05_01_13_59_53--0nM EGF001\Series018--C00.tifROI2	213.394	328.558	92.8904	217.488	346.91	94.6049	0	425.811
J:\data\confocal\20200501 EGFR EGF phospho experiment\2020_05_01_13_59_53--0nM EGF001\Series019--C00.tifROI1	17.0882	30.1379	6.86409	17.8873	29.4394	6.45026	0	39.0587
J:\data\confocal\20200501 EGFR EGF phospho experiment\2020_05_01_13_59_53--0nM EGF001\Series019--C00.tifROI2	91.1813	143.541	42.318	93.2646	169.049	43.289	0	186.029
J:\data\confocal\20200501 EGFR EGF phospho experiment\2020_05_01_13_59_53--0nM EGF001\Series019--C00.tifROI4	114.492	167.447	51.6331	118.117	187.372	53.3794	0	217.011
J:\data\confocal\20200501 EGFR EGF phospho experiment\2020_05_01_13_59_53--0nM EGF001\Series019--C00.tifROI5	98.4904	168.026	45.3615	100.967	168.872	46.7259	0	217.762
J:\data\confocal\20200212 EGFR Epiregulin phospho experiment\2020_02_12_15_14_38--0nM Epiregulin002\Series001--C00.tifROI2	108.906	306.757	52.8394	109.223	286.191	53.6126	0	261.051
J:\data\confocal\20200212 EGFR Epiregulin phospho experiment\2020_02_12_15_14_38--0nM Epiregulin002\Series001--C00.tifROI4	108.906	307.235	52.8394	109.223	287.045	53.6126	0	261.457
J:\data\confocal\20200212 EGFR Epiregulin phospho experiment\2020_02_12_15_14_38--0nM Epiregulin002\Series003--C00.tifROI2	20.9077	425.651	31.93	46.1089	442.889	53.7195	0	362.229
J:\data\confocal\20200212 EGFR Epiregulin phospho experiment\2020_02_12_15_14_38--0nM Epiregulin002\Series005--C00.tifROI1	141.997	398.98	71.8207	145.258	407.244	72.5876	0	339.532
J:\data\confocal\20200212 EGFR Epiregulin phospho experiment\2020_02_12_15_14_38--0nM Epiregulin002\Series005--C00.tifROI2	141.997	396.051	71.8206	145.258	407.541	72.5876	0	337.04
J:\data\confocal\20200212 EGFR Epiregulin phospho experiment\2020_02_12_15_14_38--0nM Epiregulin002\Series006--C00.tifROI1	195.922	466.84	95.3019	196.369	479.925	96.2282	0	397.281
J:\data\confocal\20200212 EGFR Epiregulin phospho experiment\2020_02_12_15_14_38--0nM Epiregulin002\Series006--C00.tifROI2	31.8294	84.6293	15.6777	31.8768	79.6656	14.9875	0	72.0196
J:\data\confocal\20200212 EGFR Epiregulin phospho experiment\2020_02_12_15_14_38--0nM Epiregulin002\Series006--C00.tifROI3	32.5031	85.285	16.9321	32.1353	83.7554	16.9243	0	72.5776
J:\data\confocal\20200212 EGFR Epiregulin phospho experiment\2020_02_12_15_14_38--0nM Epiregulin002\Series007--C00.tifROI1	218.707	664.85	113.926	220.786	681.719	115.635	0	565.787
J:\data\confocal\20200212 EGFR Epiregulin phospho experiment\2020_02_12_15_14_38--0nM Epiregulin002\Series008--C00.tifROI1	185.972	547.188	80.6454	184.559	520.508	84.0076	0	465.657
J:\data\confocal\20200212 EGFR Epiregulin phospho experiment\2020_02_12_15_14_38--0nM Epiregulin002\Series009--C00.tifROI1	113.084	361.36	64.305	115.092	368.164	65.0859	0	307.517
J:\data\confocal\20200212 EGFR Epiregulin phospho experiment\2020_02_12_15_14_38--0nM Epiregulin002\Series010--C00.tifROI1	118.63	405.402	59.0158	119.123	418.299	60.8652	0	344.997
J:\data\confocal\20200212 EGFR Epiregulin phospho experiment\2020_02_12_15_14_38--0nM Epiregulin002\Series011--C00.tifROI2	146.519	270.939	74.7001	146.044	317	75.5092	0	230.569
J:\data\confocal\20200212 EGFR Epiregulin phospho experiment\2020_02_12_15_14_38--0nM Epiregulin002\Series012--C00.tifROI1	61.3394	177.295	34.0327	63.2464	195.822	34.981	0	150.878
J:\data\confocal\20200212 EGFR Epiregulin phospho experiment\2020_02_12_15_14_38--0nM Epiregulin002\Series012--C00.tifROI2	5.77253	13.4847	1.59481	5.95495	17.8853	2.42135	0	11.4754
J:\data\confocal\20200212 EGFR Epiregulin phospho experiment\2020_02_12_15_14_38--0nM Epiregulin002\Series012--C00.tifROI3	61.3394	178.899	34.0327	63.2464	198.626	34.981	0	152.243
J:\data\confocal\20200212 EGFR Epiregulin phospho experiment\2020_02_12_15_14_38--0nM Epiregulin002\Series013--C00.tifROI1	209.677	920.277	133.385	208.849	927.577	132.2	0	783.156
J:\data\confocal\20200212 EGFR Epiregulin phospho experiment\2020_02_12_15_14_38--0nM Epiregulin002\Series014--C00.tifROI1	134.44	459.772	72.3258	143.564	485.999	72.4808	0	391.266
J:\data\confocal\20200212 EGFR Epiregulin phospho experiment\2020_02_12_15_14_38--0nM Epiregulin002\Series014--C00.tifROI2	135.017	458.505	72.466	148.658	483.733	73.1814	0	390.187
J:\data\confocal\20200212 EGFR Epiregulin phospho experiment\2020_02_12_15_14_38--0nM Epiregulin002\Series015--C00.tifROI1	99.8095	339.96	51.6249	99.0017	348.236	52.0459	0	289.306
J:\data\confocal\20200325 EGFR Epiregulin phospho experiment\2020_03_25_09_57_07--0nM Epiregulin001\Series001--C00.tifROI1	206.057	357.424	91.2799	201.427	371.969	89.4151	0	304.168
J:\data\confocal\20200325 EGFR Epiregulin phospho experiment\2020_03_25_09_57_07--0nM Epiregulin001\Series002--C00.tifROI1	246.196	254.31	96.9471	252.936	266.122	99.7312	0	216.418
J:\data\confocal\20200325 EGFR Epiregulin phospho experiment\2020_03_25_09_57_07--0nM Epiregulin001\Series002--C00.tifROI3	198.023	295.061	80.9032	197.074	313.442	83.3117	0	251.097
J:\data\confocal\20200325 EGFR Epiregulin phospho experiment\2020_03_25_09_57_07--0nM Epiregulin001\Series003--C00.tifROI1	82.3966	150.561	36.9433	84.3236	158.497	38.5054	0	128.128
J:\data\confocal\20200325 EGFR Epiregulin phospho experiment\2020_03_25_09_57_07--0nM Epiregulin001\Series004--C00.tifROI1	136.149	209.89	63.4872	139.783	226.427	64.425	0	178.616
J:\data\confocal\20200325 EGFR Epiregulin phospho experiment\2020_03_25_09_57_07--0nM Epiregulin001\Series004--C00.tifROI2	44.098	0	19.255	44.9243	0	20.2488	0	0
J:\data\confocal\20200325 EGFR Epiregulin phospho experiment\2020_03_25_09_57_07--0nM Epiregulin001\Series005--C00.tifROI1	148.08	256.913	65.1856	152.732	250.937	67.3515	0	218.633
J:\data\confocal\20200325 EGFR Epiregulin phospho experiment\2020_03_25_09_57_07--0nM Epiregulin001\Series005--C00.tifROI2	142.399	315.463	67.5405	147.849	327.524	69.5847	0	268.459
J:\data\confocal\20200325 EGFR Epiregulin phospho experiment\2020_03_25_09_57_07--0nM Epiregulin001\Series006--C00.tifROI1	270.238	309.853	107.196	278.89	321.506	110.401	0	263.685
J:\data\confocal\20200325 EGFR Epiregulin phospho experiment\2020_03_25_09_57_07--0nM Epiregulin001\Series006--C00.tifROI2	131.728	288.227	61.7696	135.403	297.178	62.3642	0	245.281
J:\data\confocal\20200325 EGFR Epiregulin phospho experiment\2020_03_25_09_57_07--0nM Epiregulin001\Series007--C00.tifROI1	34.3675	55.9033	14.4008	35.0632	59.6752	14.3717	0	47.5737
J:\data\confocal\20200325 EGFR Epiregulin phospho experiment\2020_03_25_09_57_07--0nM Epiregulin001\Series007--C00.tifROI2	228.91	305.57	93.5774	234.626	317.537	96.8384	0	260.04
J:\data\confocal\20200325 EGFR Epiregulin phospho experiment\2020_03_25_09_57_07--0nM Epiregulin001\Series007--C00.tifROI3	134.605	227.805	56.2858	136.087	240.657	57.7446	0	193.862
J:\data\confocal\20200325 EGFR Epiregulin phospho experiment\2020_03_25_09_57_07--0nM Epiregulin001\Series008--C00.tifROI1	244.335	327.497	99.7195	252.361	334.527	102.635	0	278.7
J:\data\confocal\20200325 EGFR Epiregulin phospho experiment\2020_03_25_09_57_07--0nM Epiregulin001\Series009--C00.tifROI1	56.3721	71.4066	24.1775	57.854	84.0838	25.2854	0	60.767
J:\data\confocal\20200325 EGFR Epiregulin phospho experiment\2020_03_25_09_57_07--0nM Epiregulin001\Series009--C00.tifROI2	43.6584	86.8456	26.725	46.475	83.7631	27.7499	0	73.9056
J:\data\confocal\20200325 EGFR Epiregulin phospho experiment\2020_03_25_09_57_07--0nM Epiregulin001\Series009--C00.tifROI3	22.7321	21.8412	5.89593	23.7569	30.0061	8.49869	0	18.5869
J:\data\confocal\20200325 EGFR Epiregulin phospho experiment\2020_03_25_09_57_07--0nM Epiregulin001\Series010--C00.tifROI1	135.032	200.611	55.2018	134.667	233.473	59.8753	0	170.72
J:\data\confocal\20200325 EGFR Epiregulin phospho experiment\2020_03_25_09_57_07--0nM Epiregulin001\Series010--C00.tifROI2	171.542	311.417	73.5468	179.224	332.203	76.3384	0	265.016
J:\data\confocal\20200325 EGFR Epiregulin phospho experiment\2020_03_25_09_57_07--0nM Epiregulin001\Series010--C00.tifROI3	113.113	200.188	53.0586	116.531	201.777	53.7616	0	170.36
J:\data\confocal\20200325 EGFR Epiregulin phospho experiment\2020_03_25_09_57_07--0nM Epiregulin001\Series010--C00.tifROI4	151.773	243.716	62.3159	155.194	257.186	62.12	0	207.402
J:\data\confocal\20200325 EGFR Epiregulin phospho experiment\2020_03_25_09_57_07--0nM Epiregulin001\Series011--C00.tifROI1	131.703	146.124	51.1897	135.059	148.869	52.9228	0	124.351
J:\data\confocal\20200325 EGFR Epiregulin phospho experiment\2020_03_25_09_57_07--0nM Epiregulin001\Series011--C00.tifROI2	124.103	187.368	53.6819	126.892	199.427	54.6343	0	159.451
J:\data\confocal\20200325 EGFR Epiregulin phospho experiment\2020_03_25_09_57_07--0nM Epiregulin001\Series011--C00.tifROI3	74.3156	73.9349	30.8643	75.9237	93.2111	31.6999	0	62.9186
J:\data\confocal\20200325 EGFR Epiregulin phospho experiment\2020_03_25_09_57_07--0nM Epiregulin001\Series011--C00.tifROI4	55.6248	54.51	20.8936	57.5691	61.1	22.283	0	46.388
J:\data\confocal\20200325 EGFR Epiregulin phospho experiment\2020_03_25_09_57_07--0nM Epiregulin001\Series011--C00.tifROI5	79.9228	57.6888	33.0843	81.6518	97.7057	34.9497	0	49.0932
J:\data\confocal\20200325 EGFR Epiregulin phospho experiment\2020_03_25_09_57_07--0nM Epiregulin001\Series012--C00.tifROI1	73.3985	111.359	33.3198	74.1029	116.957	33.8521	0	94.7665
J:\data\confocal\20200325 EGFR Epiregulin phospho experiment\2020_03_25_09_57_07--0nM Epiregulin001\Series012--C00.tifROI2	115.141	105.543	50.3182	117.291	124.391	51.1035	0	89.8175
J:\data\confocal\20200325 EGFR Epiregulin phospho experiment\2020_03_25_09_57_07--0nM Epiregulin001\Series012--C00.tifROI4	46.7059	36.361	20.8941	46.1317	48.7875	21.9104	0	30.9432
J:\data\confocal\20200325 EGFR Epiregulin phospho experiment\2020_03_25_09_57_07--0nM Epiregulin001\Series013--C00.tifROI1	147.734	150.095	57.2105	150.661	156.26	59.7367	0	127.731
J:\data\confocal\20200325 EGFR Epiregulin phospho experiment\2020_03_25_09_57_07--0nM Epiregulin001\Series014--C00.tifROI1	265.543	362.998	101.832	262.914	371.535	102.809	0	308.911
J:\data\confocal\20200325 EGFR Epiregulin phospho experiment\2020_03_25_09_57_07--0nM Epiregulin001\Series016--C00.tifROI1	89.4699	128.676	39.23	89.8967	122.566	40.3723	0	109.503
J:\data\confocal\20200325 EGFR Epiregulin phospho experiment\2020_03_25_09_57_07--0nM Epiregulin001\Series016--C00.tifROI2	88.9376	123.156	39.2893	89.9116	126.05	40.1659	0	104.805
J:\data\confocal\20200325 EGFR Epiregulin phospho experiment\2020_03_25_09_57_07--0nM Epiregulin001\Series017--C00.tifROI1	47.4558	73.1046	16.5837	49.1829	75.8794	18.733	0	62.212
J:\data\confocal\20200325 EGFR Epiregulin phospho experiment\2020_03_25_09_57_07--0nM Epiregulin001\Series017--C00.tifROI2	213.1	311.387	87.6774	218.569	324.028	91.5058	0	264.991
J:\data\confocal\20200325 EGFR Epiregulin phospho experiment\2020_03_25_09_57_07--0nM Epiregulin001\Series017--C00.tifROI3	211.487	309.549	87.6774	218.528	323.523	91.5058	0	263.426
J:\data\confocal\20200325 EGFR Epiregulin phospho experiment\2020_03_25_09_57_07--0nM Epiregulin001\Series018--C00.tifROI1	72.5966	433.626	112.372	77.1384	468.157	109.662	0	369.016
J:\data\confocal\20200325 EGFR Epiregulin phospho experiment\2020_03_25_09_57_07--0nM Epiregulin001\Series019--C00.tifROI1	102.438	150.171	45.0044	104.04	145.176	46.0259	0	127.795
J:\data\confocal\20200325 EGFR Epiregulin phospho experiment\2020_03_25_09_57_07--0nM Epiregulin001\Series020--C00.tifROI1	59.7764	143.327	32.9776	59.5009	140.927	33.3588	0	121.972
J:\data\confocal\20200325 EGFR Epiregulin phospho experiment\2020_03_25_09_57_07--0nM Epiregulin001\Series020--C00.tifROI2	49.902	136.104	28.8986	60.9765	186.744	50.5355	0	115.825
J:\data\confocal\20200325 EGFR Epiregulin phospho experiment\2020_03_25_09_57_07--0nM Epiregulin001\Series021--C00.tifROI1	125.546	157.63	53.4562	128.493	185.667	55.3457	0	134.143
J:\data\confocal\20200325 EGFR Epiregulin phospho experiment\2020_03_25_09_57_07--0nM Epiregulin001\Series021--C00.tifROI2	11.894	23.8978	5.24002	12.2084	23.4734	5.38449	0	20.337
J:\data\confocal\20200325 EGFR Epiregulin phospho experiment\2020_03_25_09_57_07--0nM Epiregulin001\Series022--C00.tifROI1	77.8062	80.7742	34.3472	79.9024	110.778	35.6379	0	68.7389
J:\data\confocal\20200325 EGFR Epiregulin phospho experiment\2020_03_25_09_57_07--0nM Epiregulin001\Series022--C00.tifROI2	160.262	387.029	72.3091	162.878	401.611	75.2937	0	329.362
J:\data\confocal\20200325 EGFR Epiregulin phospho experiment\2020_03_25_09_57_07--0nM Epiregulin001\Series023--C00.tifROI1	162.412	220.057	72.5352	168.145	225.856	73.2035	0	187.268
J:\data\confocal\20200325 EGFR Epiregulin phospho experiment\2020_03_25_09_57_07--0nM Epiregulin001\Series024--C00.tifROI1	139.732	375.753	68.4213	143.354	394.465	70.3207	0	319.765
J:\data\confocal\20200325 EGFR Epiregulin phospho experiment\2020_03_25_09_57_07--0nM Epiregulin001\Series025--C00.tifROI1	128.786	116.719	50.5312	129.021	130.88	52.4428	0	99.3277
J:\data\confocal\20200325 EGFR Epiregulin phospho experiment\2020_03_25_09_57_07--0nM Epiregulin001\Series025--C00.tifROI2	40.5782	44.7545	12.046	41.1311	53.2806	14.4068	0	38.0861
J:\data\confocal\20200325 EGFR Epiregulin phospho experiment\2020_03_25_09_57_07--0nM Epiregulin001\Series025--C00.tifROI3	186.807	357.995	83.317	195.524	374.38	85.6409	0	304.654
J:\data\confocal\20200325 EGFR Epiregulin phospho experiment\2020_03_25_09_57_07--0nM Epiregulin001\Series026--C00.tifROI1	24.0509	43.3774	9.44547	24.8571	50.7635	10.6185	0	36.9141
J:\data\confocal\20200325 EGFR Epiregulin phospho experiment\2020_03_25_09_57_07--0nM Epiregulin001\Series026--C00.tifROI2	284.751	362.198	105.908	288.251	378.34	108.807	0	308.23
J:\data\confocal\20200325 EGFR Epiregulin phospho experiment\2020_03_25_09_57_07--0nM Epiregulin001\Series026--C00.tifROI3	45.774	76.3561	0	69.6938	127.831	0	0	64.979
J:\data\confocal\20200325 EGFR Epiregulin phospho experiment\2020_03_25_09_57_07--0nM Epiregulin001\Series026--C00.tifROI4	110.324	137.557	0	109.294	134.23	0	0	117.061
J:\data\confocal\20200325 EGFR Epiregulin phospho experiment\2020_03_25_09_57_07--0nM Epiregulin001\Series027--C00.tifROI1	79.8665	120.305	38.0822	82.1296	154.685	39.0434	0	102.38
J:\data\confocal\20200325 EGFR Epiregulin phospho experiment\2020_03_25_09_57_07--0nM Epiregulin001\Series028--C00.tifROI3	145.412	236.832	63.1295	146.947	237.238	64.1824	0	201.544
J:\data\confocal\20200325 EGFR Epiregulin phospho experiment\2020_03_25_09_57_07--0nM Epiregulin001\Series028--C00.tifROI4	145.412	236.832	63.1295	146.947	237.238	64.1824	0	201.544
J:\data\confocal\20200325 EGFR Epiregulin phospho experiment\2020_03_25_09_57_07--0nM Epiregulin001\Series029--C00.tifROI1	312.716	341.67	121.391	318.412	355.36	124.655	0	290.761
J:\data\confocal\20200325 EGFR Epiregulin phospho experiment\2020_03_25_09_57_07--0nM Epiregulin001\Series029--C00.tifROI3	47.2084	46.6718	17.517	47.0873	47.6057	16.3162	0	39.7177
J:\data\confocal\20200325 EGFR Epiregulin phospho experiment\2020_03_25_09_57_07--0nM Epiregulin001\Series030--C00.tifROI1	64.189	144.082	29.9681	62.1494	148.502	30.3585	0	122.613
J:\data\confocal\20200325 EGFR Epiregulin phospho experiment\2020_03_25_09_57_07--0nM Epiregulin001\Series030--C00.tifROI2	363.359	383.941	146.16	376.585	396.991	147.568	0	326.734
J:\data\confocal\20200325 EGFR Epiregulin phospho experiment\2020_03_25_09_57_07--0nM Epiregulin001\Series031--C00.tifROI1	209.963	364.089	91.6756	218.542	381.55	95.1325	0	309.84
J:\data\confocal\20200325 EGFR Epiregulin phospho experiment\2020_03_25_09_57_07--0nM Epiregulin001\Series032--C00.tifROI1	168.422	206.303	68.6937	172.955	242.955	70.7788	0	175.564
J:\data\confocal\20200325 EGFR Epiregulin phospho experiment\2020_03_25_09_57_07--0nM Epiregulin001\Series033--C00.tifROI1	280.273	489.638	120.017	277.954	516.166	115.851	0	416.682
J:\data\confocal\20200325 EGFR Epiregulin phospho experiment\2020_03_25_09_57_07--0nM Epiregulin001\Series033--C00.tifROI4	12.2736	31.2256	5.07544	12.6604	30.8078	5.5369	0	26.573
J:\data\confocal\20200325 EGFR Epiregulin phospho experiment\2020_03_25_09_57_07--0nM Epiregulin001\Series033--C00.tifROI5	188.441	364.906	86.3528	197.377	375.923	89.3249	0	310.535
J:\data\confocal\20200325 EGFR Epiregulin phospho experiment\2020_03_25_09_57_07--0nM Epiregulin001\Series033--C00.tifROI6	12.2736	30.9158	5.05633	12.6604	30.2613	5.50314	0	26.3094
J:\data\confocal\20200325 EGFR Epiregulin phospho experiment\2020_03_25_09_57_07--0nM Epiregulin001\Series034--C00.tifROI1	84.5272	103.411	39.5045	86.7994	137.5	41.0284	0	88.0029
J:\data\confocal\20200325 EGFR Epiregulin phospho experiment\2020_03_25_09_57_07--0nM Epiregulin001\Series035--C00.tifROI3	56.8432	59.396	24.5333	58.4569	74.5309	26.0125	0	50.546
J:\data\confocal\20200325 EGFR Epiregulin phospho experiment\2020_03_25_09_57_07--0nM Epiregulin001\Series035--C00.tifROI4	288.754	303.924	115.559	296.792	317.21	119.8	0	258.64
J:\data\confocal\20200501 EGFR Epiregulin phospho experiment\2020_05_01_11_07_42--0nM Epiregulin001\Series002--C00.tifROI1	170.559	242.569	67.3204	168.547	252.374	69.5571	0	206.426
J:\data\confocal\20200501 EGFR Epiregulin phospho experiment\2020_05_01_11_07_42--0nM Epiregulin001\Series003--C00.tifROI1	89.1935	26.0799	38.9767	91.3107	46.1065	40.0276	0	22.194
J:\data\confocal\20200501 EGFR Epiregulin phospho experiment\2020_05_01_11_07_42--0nM Epiregulin001\Series003--C00.tifROI2	14.1266	5.6472	1.73754	14.6816	10.7569	2.55136	0	4.80576
J:\data\confocal\20200501 EGFR Epiregulin phospho experiment\2020_05_01_11_07_42--0nM Epiregulin001\Series004--C00.tifROI1	231.755	227.941	48.2889	226.5	229.833	69.1637	0	193.978
J:\data\confocal\20200501 EGFR Epiregulin phospho experiment\2020_05_01_11_07_42--0nM Epiregulin001\Series004--C00.tifROI2	83.503	39.8246	32.0871	85.1808	63.6149	33.292	0	33.8908
J:\data\confocal\20200501 EGFR Epiregulin phospho experiment\2020_05_01_11_07_42--0nM Epiregulin001\Series005--C00.tifROI1	215.195	211.637	84.5031	224.243	240.189	87.9699	0	180.103
J:\data\confocal\20200501 EGFR Epiregulin phospho experiment\2020_05_01_11_07_42--0nM Epiregulin001\Series006--C00.tifROI1	206.524	223.143	81.3746	211.226	233.288	83.8096	0	189.895
J:\data\confocal\20200501 EGFR Epiregulin phospho experiment\2020_05_01_11_07_42--0nM Epiregulin001\Series006--C00.tifROI2	205.501	218.516	81.5022	211.501	228.536	83.9219	0	185.957
J:\data\confocal\20200501 EGFR Epiregulin phospho experiment\2020_05_01_11_07_42--0nM Epiregulin001\Series007--C00.tifROI1	120.53	217.508	56.1365	123.782	240.702	57.7504	0	185.1
J:\data\confocal\20200501 EGFR Epiregulin phospho experiment\2020_05_01_11_07_42--0nM Epiregulin001\Series007--C00.tifROI3	129.835	124.291	59.3107	131.888	160.869	59.3261	0	105.772
J:\data\confocal\20200501 EGFR Epiregulin phospho experiment\2020_05_01_11_07_42--0nM Epiregulin001\Series008--C00.tifROI2	192.968	401.282	85.6609	199.005	418.359	87.3769	0	341.491
J:\data\confocal\20200501 EGFR Epiregulin phospho experiment\2020_05_01_11_07_42--0nM Epiregulin001\Series008--C00.tifROI3	163.768	436.589	78.108	196.418	470.384	91.943	0	371.537
J:\data\confocal\20200501 EGFR Epiregulin phospho experiment\2020_05_01_11_07_42--0nM Epiregulin001\Series009--C00.tifROI2	105.095	120.023	44.8807	108.783	126.215	46.0378	0	102.139
J:\data\confocal\20200501 EGFR Epiregulin phospho experiment\2020_05_01_11_07_42--0nM Epiregulin001\Series010--C00.tifROI1	119.849	129.956	54.7742	119.189	132.006	54.4624	0	110.592
J:\data\confocal\20200501 EGFR Epiregulin phospho experiment\2020_05_01_11_07_42--0nM Epiregulin001\Series011--C00.tifROI3	181.978	111.819	69.6284	189.839	139.639	71.138	0	95.1578
J:\data\confocal\20200501 EGFR Epiregulin phospho experiment\2020_05_01_11_07_42--0nM Epiregulin001\Series011--C00.tifROI4	181.978	109.514	69.6284	189.839	135.581	71.138	0	93.1962
J:\data\confocal\20200501 EGFR Epiregulin phospho experiment\2020_05_01_11_07_42--0nM Epiregulin001\Series012--C00.tifROI2	73.2322	96.6473	50.3681	99.4357	131.175	51.7713	0	82.2468
J:\data\confocal\20200501 EGFR Epiregulin phospho experiment\2020_05_01_11_07_42--0nM Epiregulin001\Series012--C00.tifROI3	74.4588	63.4858	34.1842	77.4345	87.8524	35.1039	0	54.0264
J:\data\confocal\20200501 EGFR Epiregulin phospho experiment\2020_05_01_11_07_42--0nM Epiregulin001\Series013--C00.tifROI1	157.115	201.451	61.8483	159.785	195.29	63.9393	0	171.435
J:\data\confocal\20200501 EGFR Epiregulin phospho experiment\2020_05_01_11_07_42--0nM Epiregulin001\Series014--C00.tifROI1	236.51	223.077	93.2463	239.551	258.962	94.2681	0	189.839
J:\data\confocal\20200501 EGFR Epiregulin phospho experiment\2020_05_01_11_07_42--0nM Epiregulin001\Series015--C00.tifROI1	223.301	227.082	85.1324	230.878	242.067	88.4288	0	193.247
J:\data\confocal\20200501 EGFR Epiregulin phospho experiment\2020_05_01_11_07_42--0nM Epiregulin001\Series016--C00.tifROI1	40.7219	46.4026	17.5494	41.3651	47.1113	17.3048	0	39.4886
J:\data\confocal\20200501 EGFR Epiregulin phospho experiment\2020_05_01_11_07_42--0nM Epiregulin001\Series016--C00.tifROI2	104.327	181.879	44.3223	107.901	198.396	45.8877	0	154.779
J:\data\confocal\20200501 EGFR Epiregulin phospho experiment\2020_05_01_11_07_42--0nM Epiregulin001\Series017--C00.tifROI1	93.7208	83.4428	38.4467	95.4634	93.3427	39.2923	0	71.0098
J:\data\confocal\20200501 EGFR Epiregulin phospho experiment\2020_05_01_11_07_42--0nM Epiregulin001\Series018--C00.tifROI1	125.213	107.574	51.3565	128.084	132.644	52.3085	0	91.5455
J:\data\confocal\20200501 EGFR Epiregulin phospho experiment\2020_05_01_11_07_42--0nM Epiregulin001\Series018--C00.tifROI2	131.214	177.42	65.7493	135.718	185.954	65.9405	0	150.984
J:\data\confocal\20200501 EGFR Epiregulin phospho experiment\2020_05_01_11_07_42--0nM Epiregulin001\Series018--C00.tifROI3	164.218	202.383	67.4422	167.286	213.751	68.3693	0	172.228
J:\data\confocal\20200501 EGFR Epiregulin phospho experiment\2020_05_01_11_07_42--0nM Epiregulin001\Series019--C00.tifROI1	246.402	373.209	117.45	240.251	385.648	117.83	0	317.601
J:\data\confocal\20200501 EGFR Epiregulin phospho experiment\2020_05_01_11_07_42--0nM Epiregulin001\Series019--C00.tifROI2	275.777	248.179	107.008	273.483	253.652	107.213	0	211.2
J:\data\confocal\20200501 EGFR Epiregulin phospho experiment\2020_05_01_11_07_42--0nM Epiregulin001\Series019--C00.tifROI3	170.923	198.401	70.7703	174.447	204.96	73.1525	0	168.839
J:\data\confocal\20200501 EGFR Epiregulin phospho experiment\2020_05_01_11_07_42--0nM Epiregulin001\Series020--C00.tifROI1	269.349	344.071	92.2192	265.895	357.77	95.0797	0	292.805
J:\data\confocal\20200501 EGFR Epiregulin phospho experiment\2020_05_01_11_07_42--0nM Epiregulin001\Series020--C00.tifROI2	215.998	352.271	87.8934	217.622	368.028	88.71	0	299.783
J:\data\confocal\20200603 EGFR Epiregulin phospho experiment\2020_06_03_10_39_37--0-1nM Epiregulin001\TileScan 1\0nM\Region 1--Stage05--C00.tifROI1	46.8319	15.1026	21.2659	48.6792	28.6151	27.6722	0	12.8523
J:\data\confocal\20200603 EGFR Epiregulin phospho experiment\2020_06_03_10_39_37--0-1nM Epiregulin001\TileScan 1\0nM\Region 1--Stage05--C00.tifROI2	48.1226	39.9483	24.2416	49.764	69.0267	25.3046	0	33.996
J:\data\confocal\20200603 EGFR Epiregulin phospho experiment\2020_06_03_10_39_37--0-1nM Epiregulin001\TileScan 1\0nM\Region 1--Stage08--C00.tifROI1	177.458	166.91	83.6575	183.297	201.403	84.3732	0	142.041
J:\data\confocal\20200603 EGFR Epiregulin phospho experiment\2020_06_03_10_39_37--0-1nM Epiregulin001\TileScan 1\0nM\Region 1--Stage11--C00.tifROI1	241.88	391.346	112.874	236.035	406.175	111.568	0	333.036
J:\data\confocal\20200603 EGFR Epiregulin phospho experiment\2020_06_03_10_39_37--0-1nM Epiregulin001\TileScan 1\0nM\Region 1--Stage16--C00.tifROI1	109.698	26.0083	50.7543	112.785	51.6345	51.9251	0	22.133
J:\data\confocal\20200603 EGFR Epiregulin phospho experiment\2020_06_03_10_39_37--0-1nM Epiregulin001\TileScan 1\0nM\Region 1--Stage22--C00.tifROI1	50.5624	44.2269	17.5898	51.3583	56.1529	21.0088	0	37.6371
J:\data\confocal\20200603 EGFR Epiregulin phospho experiment\2020_06_03_10_39_37--0-1nM Epiregulin001\TileScan 1\0nM\Region 1--Stage25--C00.tifROI1	355.201	422.105	140.872	367.738	447.567	144.942	0	359.211
J:\data\confocal\20200603 EGFR Epiregulin phospho experiment\2020_06_03_10_39_37--0-1nM Epiregulin001\TileScan 1\0nM\Region 1--Stage27--C00.tifROI1	74.8684	116.373	33.9316	75.4269	117.411	34.6509	0	99.0332
J:\data\confocal\20200603 EGFR Epiregulin phospho experiment\2020_06_03_10_39_37--0-1nM Epiregulin001\TileScan 1\0nM\Region 1--Stage30--C00.tifROI1	259.04	378.689	106.322	266.724	396.329	110.004	0	322.265
J:\data\confocal\20200603 EGFR Epiregulin phospho experiment\2020_06_03_10_39_37--0-1nM Epiregulin001\TileScan 1\0nM\Region 1--Stage34--C00.tifROI1	282.259	484.829	128.242	287.97	494.17	131.219	0	412.589
J:\data\confocal\20200603 EGFR Epiregulin phospho experiment\2020_06_03_10_39_37--0-1nM Epiregulin001\TileScan 1\0nM\Region 1--Stage35--C00.tifROI1	388.216	590.964	153.043	367.369	603.294	158.99	0	502.91
J:\data\confocal\20200603 EGFR Epiregulin phospho experiment\2020_06_03_10_39_37--0-1nM Epiregulin001\TileScan 1\0nM\Region 1--Stage37--C00.tifROI2	146.36	236.145	60.9812	148.276	249.346	63.664	0	200.959
J:\data\confocal\20200603 EGFR Epiregulin phospho experiment\2020_06_03_10_39_37--0-1nM Epiregulin001\TileScan 1\0nM\Region 1--Stage37--C00.tifROI3	146.356	218.268	60.5548	148.267	217.492	62.9234	0	185.746
J:\data\confocal\20200603 EGFR Epiregulin phospho experiment\2020_06_03_10_39_37--0-1nM Epiregulin001\TileScan 1\0nM\Region 1--Stage40--C00.tifROI1	0	0	0	0	0	0	0	0
J:\data\confocal\20200603 EGFR Epiregulin phospho experiment\2020_06_03_10_39_37--0-1nM Epiregulin001\TileScan 1\0nM\Region 1--Stage44--C00.tifROI1	260.398	402.686	150.178	269.401	414.301	149.129	0	342.686
J:\data\confocal\20200603 EGFR Epiregulin phospho experiment\2020_06_03_10_39_37--0-1nM Epiregulin001\TileScan 1\0nM\Region 1--Stage48--C00.tifROI2	32.7733	44.5533	11.4126	33.4833	48.2071	13.2134	0	37.9148
J:\data\confocal\20200603 EGFR Epiregulin phospho experiment\2020_06_03_10_39_37--0-1nM Epiregulin001\TileScan 1\0nM\Region 2--Stage04--C00.tifROI1	212.853	412.421	87.5922	216.353	429.02	90.8469	0	350.971
J:\data\confocal\20200603 EGFR Epiregulin phospho experiment\2020_06_03_10_39_37--0-1nM Epiregulin001\TileScan 1\0nM\Region 2--Stage04--C00.tifROI2	309.873	405.187	126.896	317.004	421.422	130.255	0	344.814
J:\data\confocal\20200603 EGFR Epiregulin phospho experiment\2020_06_03_10_39_37--0-1nM Epiregulin001\TileScan 1\0nM\Region 2--Stage09--C00.tifROI2	398.698	369.467	142.708	399.008	386.778	147.374	0	314.416
J:\data\confocal\20200603 EGFR Epiregulin phospho experiment\2020_06_03_10_39_37--0-1nM Epiregulin001\TileScan 1\0nM\Region 2--Stage10--C00.tifROI1	400.94	497.298	124.226	384.471	513.026	140.972	0	423.201
J:\data\confocal\20200603 EGFR Epiregulin phospho experiment\2020_06_03_10_39_37--0-1nM Epiregulin001\TileScan 1\0nM\Region 2--Stage10--C00.tifROI2	418.139	497.824	162.27	384.513	513.642	233.085	0	423.648
J:\data\confocal\20200603 EGFR Epiregulin phospho experiment\2020_06_03_10_39_37--0-1nM Epiregulin001\TileScan 1\0nM\Region 2--Stage15--C00.tifROI1	228.865	350.735	90.3439	233.858	368.148	93.9488	0	298.475
J:\data\confocal\20200603 EGFR Epiregulin phospho experiment\2020_06_03_10_39_37--0-1nM Epiregulin001\TileScan 1\0nM\Region 2--Stage18--C00.tifROI1	271.351	647.328	120.776	267.107	662.452	119.596	0	550.876
J:\data\confocal\20200603 EGFR Epiregulin phospho experiment\2020_06_03_10_39_37--0-1nM Epiregulin001\TileScan 1\0nM\Region 2--Stage19--C00.tifROI1	16.1949	20.6562	2.02627	17.1756	31.8547	3.67407	0	17.5784
J:\data\confocal\20200603 EGFR Epiregulin phospho experiment\2020_06_03_10_39_37--0-1nM Epiregulin001\TileScan 1\0nM\Region 2--Stage19--C00.tifROI2	16.1949	19.0659	1.68426	17.1756	29.058	3.06667	0	16.2251
J:\data\confocal\20200603 EGFR Epiregulin phospho experiment\2020_06_03_10_39_37--0-1nM Epiregulin001\TileScan 1\0nM\Region 2--Stage20--C00.tifROI1	128.459	167.491	60.1906	134.386	210.828	62.3123	0	142.535
J:\data\confocal\20200603 EGFR Epiregulin phospho experiment\2020_06_03_10_39_37--0-1nM Epiregulin001\TileScan 1\0nM\Region 2--Stage20--C00.tifROI2	128.459	167.831	60.1906	134.386	211.415	62.3123	0	142.824
J:\data\confocal\20200603 EGFR Epiregulin phospho experiment\2020_06_03_10_39_37--0-1nM Epiregulin001\TileScan 1\0nM\Region 2--Stage25--C00.tifROI1	169.354	155.063	73.0155	174.394	190.987	74.1598	0	131.959
J:\data\confocal\20200603 EGFR Epiregulin phospho experiment\2020_06_03_10_39_37--0-1nM Epiregulin001\TileScan 1\0nM\Region 2--Stage25--C00.tifROI2	169.354	155.063	73.0155	174.394	190.987	74.1598	0	131.959
J:\data\confocal\20200603 EGFR Epiregulin phospho experiment\2020_06_03_10_39_37--0-1nM Epiregulin001\TileScan 1\0nM\Region 2--Stage29--C00.tifROI1	86.2971	107.401	39.4534	86.6837	107.49	40.9996	0	91.3983
J:\data\confocal\20200603 EGFR Epiregulin phospho experiment\2020_06_03_10_39_37--0-1nM Epiregulin001\TileScan 1\0nM\Region 2--Stage29--C00.tifROI2	341.061	638.636	179.706	347.912	655.733	178.144	0	543.479
J:\data\confocal\20200603 EGFR Epiregulin phospho experiment\2020_06_03_10_39_37--0-1nM Epiregulin001\TileScan 1\0nM\Region 2--Stage29--C00.tifROI6	357.971	507.158	51628.1	340.711	636.855	63.0471	0	431.592
J:\data\confocal\20200603 EGFR Epiregulin phospho experiment\2020_06_03_10_39_37--0-1nM Epiregulin001\TileScan 1\0nM\Region 2--Stage35--C00.tifROI3	158.54	219.777	71.0662	163.694	231.875	73.9368	0	187.031
J:\data\confocal\20200603 EGFR Epiregulin phospho experiment\2020_06_03_10_39_37--0-1nM Epiregulin001\TileScan 1\0nM\Region 2--Stage35--C00.tifROI4	121.129	226.332	58.0531	126.727	230.598	61.4326	0	192.608
J:\data\confocal\20200603 EGFR Epiregulin phospho experiment\2020_06_03_10_39_37--0-1nM Epiregulin001\TileScan 1\0nM\Region 2--Stage39--C00.tifROI1	33.9032	56.4606	14.4902	35.5035	57.2735	15.1416	0	48.048
J:\data\confocal\20200603 EGFR Epiregulin phospho experiment\2020_06_03_10_39_37--0-1nM Epiregulin001\TileScan 1\0nM\Region 2--Stage43--C00.tifROI1	42.6695	85.2529	21.9785	44.5446	89.2668	22.9297	0	72.5502
J:\data\confocal\20200603 EGFR Epiregulin phospho experiment\2020_06_03_10_39_37--0-1nM Epiregulin001\TileScan 1\0nM\Region 2--Stage45--C00.tifROI1	74.9478	125.839	35.6741	76.3712	130.314	37.8317	0	107.089
J:\data\confocal\20200603 EGFR Epiregulin phospho experiment\2020_06_03_10_39_37--0-1nM Epiregulin001\TileScan 1\0nM\Region 3--Stage02--C00.tifROI1	358.924	436.625	142.039	357.115	451.051	142.625	0	371.568
J:\data\confocal\20200603 EGFR Epiregulin phospho experiment\2020_06_03_10_39_37--0-1nM Epiregulin001\TileScan 1\0nM\Region 3--Stage02--C00.tifROI3	358.326	429.876	142.185	356.699	447.698	142.289	0	365.824
J:\data\confocal\20200603 EGFR Epiregulin phospho experiment\2020_06_03_10_39_37--0-1nM Epiregulin001\TileScan 1\0nM\Region 3--Stage03--C00.tifROI1	131.533	210.772	58.3609	133.925	217.347	60.1395	0	179.367
J:\data\confocal\20200603 EGFR Epiregulin phospho experiment\2020_06_03_10_39_37--0-1nM Epiregulin001\TileScan 1\0nM\Region 3--Stage04--C00.tifROI1	450.988	469.256	183.819	465.562	487.952	190.662	0	399.337
J:\data\confocal\20200603 EGFR Epiregulin phospho experiment\2020_06_03_10_39_37--0-1nM Epiregulin001\TileScan 1\0nM\Region 3--Stage05--C00.tifROI2	160.076	273.071	60.2034	159.711	271.719	61.974	0	232.383
J:\data\confocal\20200603 EGFR Epiregulin phospho experiment\2020_06_03_10_39_37--0-1nM Epiregulin001\TileScan 1\0nM\Region 3--Stage08--C00.tifROI1	145.045	343.385	71.4666	140.925	406.954	71.5041	0	292.221
J:\data\confocal\20200603 EGFR Epiregulin phospho experiment\2020_06_03_10_39_37--0-1nM Epiregulin001\TileScan 1\0nM\Region 3--Stage08--C00.tifROI2	410.424	674.225	179.236	401.869	702.128	176.783	0	573.765
J:\data\confocal\20200603 EGFR Epiregulin phospho experiment\2020_06_03_10_39_37--0-1nM Epiregulin001\TileScan 1\0nM\Region 3--Stage10--C00.tifROI1	454.2	425.493	202.907	468.039	536.919	202.837	0	362.095
J:\data\confocal\20200603 EGFR Epiregulin phospho experiment\2020_06_03_10_39_37--0-1nM Epiregulin001\TileScan 1\0nM\Region 3--Stage14--C00.tifROI1	59.9454	115.139	29.2363	62.5311	125.566	30.1469	0	97.9834
J:\data\confocal\20200603 EGFR Epiregulin phospho experiment\2020_06_03_10_39_37--0-1nM Epiregulin001\TileScan 1\0nM\Region 3--Stage17--C00.tifROI1	325.684	791.64	167.447	332.454	833.579	171.872	0	673.686
J:\data\confocal\20200603 EGFR Epiregulin phospho experiment\2020_06_03_10_39_37--0-1nM Epiregulin001\TileScan 1\0nM\Region 3--Stage18--C00.tifROI2	41.2232	38.4784	11.7758	42.3866	48.6025	15.9819	0	32.7452
J:\data\confocal\20200603 EGFR Epiregulin phospho experiment\2020_06_03_10_39_37--0-1nM Epiregulin001\TileScan 1\0nM\Region 3--Stage25--C00.tifROI2	0	0	0	0	0	0	0	0
J:\data\confocal\20200603 EGFR Epiregulin phospho experiment\2020_06_03_10_39_37--0-1nM Epiregulin001\TileScan 1\0nM\Region 3--Stage26--C00.tifROI1	422.661	590.799	172.432	430.229	614.61	175.399	0	502.77
J:\data\confocal\20200603 EGFR Epiregulin phospho experiment\2020_06_03_10_39_37--0-1nM Epiregulin001\TileScan 1\0nM\Region 3--Stage30--C00.tifROI2	29.0545	37.4555	8.85544	30.1121	55.1554	11.0464	0	31.8747
J:\data\confocal\20200603 EGFR Epiregulin phospho experiment\2020_06_03_10_39_37--0-1nM Epiregulin001\TileScan 1\0nM\Region 3--Stage34--C00.tifROI1	427.18	427	154.031	422.804	442.416	155.062	0	363.377
J:\data\confocal\20200603 EGFR Epiregulin phospho experiment\2020_06_03_10_39_37--0-1nM Epiregulin001\TileScan 1\0nM\Region 3--Stage35--C00.tifROI1	353.634	533.954	136.738	353.962	549.258	138.443	0	454.395
J:\data\confocal\20200603 EGFR Epiregulin phospho experiment\2020_06_03_10_39_37--0-1nM Epiregulin001\TileScan 1\0nM\Region 3--Stage37--C00.tifROI1	310.191	427.771	124.241	314.986	439.291	127.507	0	364.033
J:\data\confocal\20200603 EGFR Epiregulin phospho experiment\2020_06_03_10_39_37--0-1nM Epiregulin001\TileScan 1\0nM\Region 3--Stage42--C00.tifROI1	230.636	379.233	97.6476	229.865	390.874	99.2221	0	322.728
J:\data\confocal\20200603 EGFR Epiregulin phospho experiment\2020_06_03_10_39_37--0-1nM Epiregulin001\TileScan 1\0nM\Region 3--Stage42--C00.tifROI2	230.636	379.243	97.6476	229.865	390.875	99.2221	0	322.736
J:\data\confocal\20200403 EGFR TGFa phospho Experiment\2020_04_03_10_50_18--0nM TGFa001\Series001--C00.tifROI1	117.111	71.152	49.0532	120.606	118.035	50.4687	0	71.152
J:\data\confocal\20200403 EGFR TGFa phospho Experiment\2020_04_03_10_50_18--0nM TGFa001\Series002--C00.tifROI1	387.897	313.647	137.568	397.606	326.793	142.243	0	313.647
J:\data\confocal\20200403 EGFR TGFa phospho Experiment\2020_04_03_10_50_18--0nM TGFa001\Series003--C00.tifROI1	163.954	190.926	65.6095	168.164	201.138	68.1582	0	190.926
J:\data\confocal\20200403 EGFR TGFa phospho Experiment\2020_04_03_10_50_18--0nM TGFa001\Series004--C00.tifROI1	113.504	233.133	56.1477	115.224	244.062	56.8581	0	233.133
J:\data\confocal\20200403 EGFR TGFa phospho Experiment\2020_04_03_10_50_18--0nM TGFa001\Series005--C00.tifROI1	110.391	120.744	43.19	111.858	131.545	45.0226	0	120.744
J:\data\confocal\20200403 EGFR TGFa phospho Experiment\2020_04_03_10_50_18--0nM TGFa001\Series006--C00.tifROI1	195.46	206.938	74.578	200.66	211.203	78.3651	0	206.938
J:\data\confocal\20200403 EGFR TGFa phospho Experiment\2020_04_03_10_50_18--0nM TGFa001\Series007--C00.tifROI1	136.407	152.674	55.552	138.5	155.385	56.2027	0	152.674
J:\data\confocal\20200403 EGFR TGFa phospho Experiment\2020_04_03_10_50_18--0nM TGFa001\Series008--C00.tifROI1	148.24	147.149	60.7441	149.564	150.753	61.6625	0	147.149
J:\data\confocal\20200403 EGFR TGFa phospho Experiment\2020_04_03_10_50_18--0nM TGFa001\Series009--C00.tifROI1	237.625	192.36	87.4411	233.83	201.631	87.58	0	192.36
J:\data\confocal\20200403 EGFR TGFa phospho Experiment\2020_04_03_10_50_18--0nM TGFa001\Series009--C00.tifROI2	88.9576	93.8585	36.6816	90.5679	105.594	37.508	0	93.8585
J:\data\confocal\20200403 EGFR TGFa phospho Experiment\2020_04_03_10_50_18--0nM TGFa001\Series010--C00.tifROI1	97.2182	93.1941	38.239	97.7696	88.9188	36.4551	0	93.1941
J:\data\confocal\20200403 EGFR TGFa phospho Experiment\2020_04_03_10_50_18--0nM TGFa001\Series010--C00.tifROI2	97.2182	93.1941	38.239	97.7696	88.9188	36.4551	0	93.1941
J:\data\confocal\20200403 EGFR TGFa phospho Experiment\2020_04_03_10_50_18--0nM TGFa001\Series011--C00.tifROI1	370.349	512.073	89.4331	367.524	540.028	106.149	0	512.073
J:\data\confocal\20200403 EGFR TGFa phospho Experiment\2020_04_03_10_50_18--0nM TGFa001\Series012--C00.tifROI1	129.853	161.222	55.0585	134.833	179.707	56.4115	0	161.222
J:\data\confocal\20200403 EGFR TGFa phospho Experiment\2020_04_03_10_50_18--0nM TGFa001\Series014--C00.tifROI1	182.923	256.476	76.0286	188.572	266.816	78.0411	0	256.476
J:\data\confocal\20200403 EGFR TGFa phospho Experiment\2020_04_03_10_50_18--0nM TGFa001\Series015--C00.tifROI1	67.738	45.9617	17.896	68.3416	52.9469	23.1156	0	45.9617
J:\data\confocal\20200403 EGFR TGFa phospho Experiment\2020_04_03_10_50_18--0nM TGFa001\Series015--C00.tifROI3	49.3489	65.9942	23.1655	50.3032	69.4687	23.7295	0	65.9942
J:\data\confocal\20200403 EGFR TGFa phospho Experiment\2020_04_03_10_50_18--0nM TGFa001\Series016--C00.tifROI2	251.174	270.429	109.063	258.713	277.845	107.789	0	270.429
J:\data\confocal\20200403 EGFR TGFa phospho Experiment\2020_04_03_10_50_18--0nM TGFa001\Series017--C00.tifROI1	91.4594	137.137	35.2215	93.338	140.281	36.7222	0	137.137
J:\data\confocal\20200403 EGFR TGFa phospho Experiment\2020_04_03_10_50_18--0nM TGFa001\Series018--C00.tifROI1	205.813	281.286	81.4813	207.925	294.809	83.9087	0	281.286
J:\data\confocal\20200403 EGFR TGFa phospho Experiment\2020_04_03_10_50_18--0nM TGFa001\Series020--C00.tifROI2	361.31	300.627	127.728	351.226	314.675	130.579	0	300.627
J:\data\confocal\20200403 EGFR TGFa phospho Experiment\2020_04_03_10_50_18--0nM TGFa001\Series021--C00.tifROI1	184.743	154.35	73.2467	187.154	158.65	74.6433	0	154.35
J:\data\confocal\20200403 EGFR TGFa phospho Experiment\2020_04_03_10_50_18--0nM TGFa001\Series022--C00.tifROI1	57.1502	114.744	25.0152	57.5532	114.133	26.1422	0	114.744
J:\data\confocal\20200403 EGFR TGFa phospho Experiment\2020_04_03_10_50_18--0nM TGFa001\Series022--C00.tifROI3	393.653	362.831	152.87	400.535	377.379	157.213	0	362.831
J:\data\confocal\20200403 EGFR TGFa phospho Experiment\2020_04_03_10_50_18--0nM TGFa001\Series022--C00.tifROI4	292.014	510.237	119.934	293.847	518.509	123.597	0	510.237
J:\data\confocal\20200403 EGFR TGFa phospho Experiment\2020_04_03_10_50_18--0nM TGFa001\Series022--C00.tifROI5	292.014	510.237	119.934	293.847	518.509	123.597	0	510.237
J:\data\confocal\20200403 EGFR TGFa phospho Experiment\2020_04_03_10_50_18--0nM TGFa001\Series023--C00.tifROI1	125.797	224.641	51.1232	126.694	213.912	52.6546	0	224.641
J:\data\confocal\20200403 EGFR TGFa phospho Experiment\2020_04_03_10_50_18--0nM TGFa001\Series024--C00.tifROI1	170.642	245.697	61.0786	176.542	252.073	61.8638	0	245.697
J:\data\confocal\20200403 EGFR TGFa phospho Experiment\2020_04_03_10_50_18--0nM TGFa001\Series024--C00.tifROI2	430.54	361.974	163.842	433.522	372.719	166.741	0	361.974
J:\data\confocal\20200403 EGFR TGFa phospho Experiment\2020_04_03_10_50_18--0nM TGFa001\Series025--C00.tifROI1	71.7162	89.5484	32.2056	74.7363	108.575	33.8878	0	89.5484
J:\data\confocal\20200403 EGFR TGFa phospho Experiment\2020_04_03_10_50_18--0nM TGFa001\Series025--C00.tifROI2	282.976	251.129	119.96	281.816	238.191	116.818	0	251.129
J:\data\confocal\20200403 EGFR TGFa phospho Experiment\2020_04_03_10_50_18--0nM TGFa001\Series026--C00.tifROI2	94.2263	131.177	37.5108	98.0404	136.739	39.2103	0	131.177
J:\data\confocal\20200403 EGFR TGFa phospho Experiment\2020_04_03_10_50_18--0nM TGFa001\Series026--C00.tifROI3	185.738	157.782	69.5172	190.722	162.996	71.9637	0	157.782
J:\data\confocal\20200403 EGFR TGFa phospho Experiment\2020_04_03_10_50_18--0nM TGFa001\Series026--C00.tifROI4	193.739	143.415	70.6399	194.176	169.438	74.02	0	143.415
J:\data\confocal\20200403 EGFR TGFa phospho Experiment\2020_04_03_10_50_18--0nM TGFa001\Series027--C00.tifROI1	98.1543	112.762	39.2685	97.6873	131.007	39.5416	0	112.762
J:\data\confocal\20200403 EGFR TGFa phospho Experiment\2020_04_03_10_50_18--0nM TGFa001\Series027--C00.tifROI2	154.948	157.857	62.5605	158.624	169.73	65.3361	0	157.857
J:\data\confocal\20200403 EGFR TGFa phospho Experiment\2020_04_03_10_50_18--0nM TGFa001\Series028--C00.tifROI1	123.495	163.919	51.4793	126.848	176.889	52.3249	0	163.919
J:\data\confocal\20200403 EGFR TGFa phospho Experiment\2020_04_03_10_50_18--0nM TGFa001\Series028--C00.tifROI2	57.8763	82.2256	23.4753	58.672	87.6677	24.744	0	82.2256
J:\data\confocal\20200403 EGFR TGFa phospho Experiment\2020_04_03_10_50_18--0nM TGFa001\Series028--C00.tifROI3	84.0586	128.76	31.439	84.6388	124.158	32.7794	0	128.76
J:\data\confocal\20200403 EGFR TGFa phospho Experiment\2020_04_03_10_50_18--0nM TGFa001\Series028--C00.tifROI4	42.559	131.676	21.3765	45.6114	141.728	22.5544	0	131.676
J:\data\confocal\20200403 EGFR TGFa phospho Experiment\2020_04_03_10_50_18--0nM TGFa001\Series029--C00.tifROI1	157.357	295.694	68.2666	157.93	308.631	70.6927	0	295.694
J:\data\confocal\20200403 EGFR TGFa phospho Experiment\2020_04_03_10_50_18--0nM TGFa001\Series029--C00.tifROI2	237.525	281.241	88.1743	234.74	291.085	91.8453	0	281.241
J:\data\confocal\20200403 EGFR TGFa phospho Experiment\2020_04_03_10_50_18--0nM TGFa001\Series030--C00.tifROI1	185.954	212.045	75.1689	193.337	223.9	78.1407	0	212.045
J:\data\confocal\20200403 EGFR TGFa phospho Experiment\2020_04_03_10_50_18--0nM TGFa001\Series031--C00.tifROI1	88.5462	273.908	55.7415	113.672	280.941	56.3612	0	273.908
J:\data\confocal\20200403 EGFR TGFa phospho Experiment\2020_04_03_10_50_18--0nM TGFa001\Series031--C00.tifROI3	237.185	361.241	96.5905	233.297	372.724	97.0806	0	361.241
J:\data\confocal\20200403 EGFR TGFa phospho Experiment\2020_04_03_10_50_18--0nM TGFa001\Series032--C00.tifROI1	186.602	431.346	164.527	327.724	444.12	155.707	0	431.346
J:\data\confocal\20200403 EGFR TGFa phospho Experiment\2020_04_03_10_50_18--0nM TGFa001\Series032--C00.tifROI2	83.1719	129.748	38.6325	85.2978	128.013	39.3316	0	129.748
J:\data\confocal\20200403 EGFR TGFa phospho Experiment\2020_04_03_10_50_18--0nM TGFa001\Series032--C00.tifROI3	83.1695	134.414	38.0739	85.29	134.942	39.1038	0	134.414
J:\data\confocal\20200403 EGFR TGFa phospho Experiment\2020_04_03_10_50_18--0nM TGFa001\Series033--C00.tifROI1	99.7347	114.333	33.6854	97.9443	112.93	34.5882	0	114.333
J:\data\confocal\20200403 EGFR TGFa phospho Experiment\2020_04_03_10_50_18--0nM TGFa001\Series034--C00.tifROI1	175.207	171.55	66.7677	178.588	179.189	68.9952	0	171.55
J:\data\confocal\20200403 EGFR TGFa phospho Experiment\2020_04_03_10_50_18--0nM TGFa001\Series035--C00.tifROI1	29.9162	33.5337	12.5249	30.9579	41.4445	13.5455	0	33.5337
J:\data\confocal\20200403 EGFR TGFa phospho Experiment\2020_04_03_10_50_18--0nM TGFa001\Series035--C00.tifROI2	272.931	122.836	99.9117	284.041	165.938	103.01	0	122.836
J:\data\confocal\20200403 EGFR TGFa phospho Experiment\2020_04_03_10_50_18--0nM TGFa001\Series035--C00.tifROI3	102.901	103.551	47.5753	105.43	136.372	47.9067	0	103.551
J:\data\confocal\20200403 EGFR TGFa phospho Experiment\2020_04_03_10_50_18--0nM TGFa001\Series036--C00.tifROI1	69.9682	173.619	34.5244	71.0187	181.084	34.9644	0	173.619
J:\data\confocal\20200403 EGFR TGFa phospho Experiment\2020_04_03_10_50_18--0nM TGFa001\Series037--C00.tifROI1	121.867	101.271	45.8684	124.227	104.129	47.9485	0	101.271
J:\data\confocal\20200403 EGFR TGFa phospho Experiment\2020_04_03_10_50_18--0nM TGFa001\Series037--C00.tifROI3	156.611	155.905	67.9889	162.965	187.583	68.5024	0	155.905
J:\data\confocal\20200403 EGFR TGFa phospho Experiment\2020_04_03_10_50_18--0nM TGFa001\Series037--C00.tifROI4	156.883	168.63	67.4775	163.095	187.231	68.4933	0	168.63
J:\data\confocal\20200403 EGFR TGFa phospho Experiment\2020_04_03_10_50_18--0nM TGFa001\Series038--C00.tifROI1	221.533	217.389	79.2888	222.094	213.731	81.9111	0	217.389
J:\data\confocal\20200403 EGFR TGFa phospho Experiment\2020_04_03_10_50_18--0nM TGFa001\Series039--C00.tifROI1	210.315	209.722	86.7542	217.955	220.412	89.0082	0	209.722
J:\data\confocal\20200403 EGFR TGFa phospho Experiment\2020_04_03_10_50_18--0nM TGFa001\Series039--C00.tifROI2	60.9572	80.3641	24.2228	59.9001	75.6097	24.6299	0	80.3641
J:\data\confocal\20200403 EGFR TGFa phospho Experiment\2020_04_03_10_50_18--0nM TGFa001\Series040--C00.tifROI1	190.702	450.41	90.1314	195.263	462.122	91.4193	0	450.41
J:\data\confocal\20200110 EGFR TGFa phospho experiment\2020_01_10_10_02_56--EGFR-mT+0nM TGFa001\Series002--C00.tifROI1	189.138	162.613	75.0573	185.584	156.595	75.2878	0	162.613
J:\data\confocal\20200110 EGFR TGFa phospho experiment\2020_01_10_10_02_56--EGFR-mT+0nM TGFa001\Series003--C00.tifROI1	115.575	127.553	48.358	120.73	134.92	50.3657	0	127.553
J:\data\confocal\20200110 EGFR TGFa phospho experiment\2020_01_10_10_02_56--EGFR-mT+0nM TGFa001\Series004--C00.tifROI1	57.2708	68.6736	24.2105	58.4552	72.8203	25.0519	0	68.6736
J:\data\confocal\20200110 EGFR TGFa phospho experiment\2020_01_10_10_02_56--EGFR-mT+0nM TGFa001\Series004--C00.tifROI2	27.8476	22.053	9.36406	28.6596	24.7794	9.85008	0	22.053
J:\data\confocal\20200110 EGFR TGFa phospho experiment\2020_01_10_10_02_56--EGFR-mT+0nM TGFa001\Series005--C00.tifROI1	94.4282	46.928	33.4071	97.2393	48.957	34.7992	0	46.928
J:\data\confocal\20200110 EGFR TGFa phospho experiment\2020_01_10_10_02_56--EGFR-mT+0nM TGFa001\Series005--C00.tifROI2	86.1861	74.3245	36.483	88.1526	96.7619	37.4272	0	74.3245
J:\data\confocal\20200110 EGFR TGFa phospho experiment\2020_01_10_10_02_56--EGFR-mT+0nM TGFa001\Series006--C00.tifROI1	112.475	133.221	45.1658	118.088	135.246	47.0787	0	133.221
J:\data\confocal\20200110 EGFR TGFa phospho experiment\2020_01_10_10_02_56--EGFR-mT+0nM TGFa001\Series006--C00.tifROI2	112.475	133.221	45.1658	118.088	135.246	47.0787	0	133.221
J:\data\confocal\20200110 EGFR TGFa phospho experiment\2020_01_10_10_02_56--EGFR-mT+0nM TGFa001\Series007--C00.tifROI1	161.936	399.491	72.6689	165.369	414.4	74.0345	0	399.491
J:\data\confocal\20200110 EGFR TGFa phospho experiment\2020_01_10_10_02_56--EGFR-mT+0nM TGFa001\Series008--C00.tifROI1	286.731	325.519	112.083	280.623	332.988	110.399	0	325.519
J:\data\confocal\20200110 EGFR TGFa phospho experiment\2020_01_10_10_02_56--EGFR-mT+0nM TGFa001\Series009--C00.tifROI1	58.2128	127.758	25.9354	59.4237	132.363	26.5945	0	127.758
J:\data\confocal\20200110 EGFR TGFa phospho experiment\2020_01_10_10_02_56--EGFR-mT+0nM TGFa001\Series009--C00.tifROI2	58.2128	130.063	25.9354	59.4237	136.446	26.5945	0	130.063
J:\data\confocal\20200110 EGFR TGFa phospho experiment\2020_01_10_10_02_56--EGFR-mT+0nM TGFa001\Series010--C00.tifROI1	80.101	60.9508	32.7422	82.062	86.8182	33.8482	0	60.9508
J:\data\confocal\20200110 EGFR TGFa phospho experiment\2020_01_10_10_02_56--EGFR-mT+0nM TGFa001\Series011--C00.tifROI1	118.843	124.176	47.8	122.521	140.001	50.065	0	124.176
J:\data\confocal\20200110 EGFR TGFa phospho experiment\2020_01_10_10_02_56--EGFR-mT+0nM TGFa001\Series011--C00.tifROI2	118.843	124.258	47.8	122.521	140.146	50.065	0	124.258
J:\data\confocal\20200110 EGFR TGFa phospho experiment\2020_01_10_10_02_56--EGFR-mT+0nM TGFa001\Series012--C00.tifROI1	103.962	85.5738	38.4225	105.935	86.6052	39.7863	0	85.5738
J:\data\confocal\20200110 EGFR TGFa phospho experiment\2020_01_10_10_02_56--EGFR-mT+0nM TGFa001\Series013--C00.tifROI1	81.1651	114.576	25.7896	81.1068	110.085	26.7622	0	114.576
J:\data\confocal\20200110 EGFR TGFa phospho experiment\2020_01_10_10_02_56--EGFR-mT+0nM TGFa001\Series015--C00.tifROI3	135.056	137.624	50.9809	130.818	142.852	50.5838	0	137.624
J:\data\confocal\20200110 EGFR TGFa phospho experiment\2020_01_10_10_02_56--EGFR-mT+0nM TGFa001\Series015--C00.tifROI4	26.6109	27.7946	11.8041	27.7362	32.1158	12.1904	0	27.7946
J:\data\confocal\20200603 EGFR Epiregulin phospho experiment\2020_06_03_10_39_37--0-1nM Epiregulin001\TileScan 1\0nM\Region 3--Stage48--C00.tifROI1	168.956	432.421	114.485	200.867	442.516	114.081	0	560.418
J:\data\confocal\20200501 EGFR EGF phospho experiment\2020_05_01_13_59_53--0nM EGF001\Series020--C00.tifROI1	142.232	256.173	67.3081	144.322	250.984	68.4694	0	332.001
J:\data\confocal\20200501 EGFR EGF phospho experiment\2020_05_01_14_22_12--0.01nM EGF001\Series001--C00.tifROI1	128.897	151.922	54.9661	133.01	167.055	56.9461	0.01	196.891
J:\data\confocal\20200501 EGFR EGF phospho experiment\2020_05_01_14_22_12--0.01nM EGF001\Series001--C00.tifROI3	126.576	393.968	67.7355	124.375	411.971	67.8398	0.01	510.582
J:\data\confocal\20200501 EGFR EGF phospho experiment\2020_05_01_14_22_12--0.01nM EGF001\Series001--C00.tifROI5	41.8346	66.5394	16.7087	42.8729	69.0366	17.8901	0.01	86.2351
J:\data\confocal\20200501 EGFR EGF phospho experiment\2020_05_01_14_22_12--0.01nM EGF001\Series002--C00.tifROI1	127.149	143.849	61.4414	132.371	176.192	62.2596	0.01	186.429
J:\data\confocal\20200501 EGFR EGF phospho experiment\2020_05_01_14_22_12--0.01nM EGF001\Series003--C00.tifROI1	164.43	234.077	70.2169	168.818	246.445	71.962	0.01	303.364
J:\data\confocal\20200501 EGFR EGF phospho experiment\2020_05_01_14_22_12--0.01nM EGF001\Series003--C00.tifROI2	66.1186	88.0675	32.2465	69.2913	101.07	33.1988	0.01	114.136
J:\data\confocal\20200501 EGFR EGF phospho experiment\2020_05_01_14_22_12--0.01nM EGF001\Series003--C00.tifROI3	110.954	169.903	45.8947	113.683	179.776	48.5498	0.01	220.194
J:\data\confocal\20200501 EGFR EGF phospho experiment\2020_05_01_14_22_12--0.01nM EGF001\Series004--C00.tifROI1	244.048	251.457	93.2796	249.473	264.804	96.4276	0.01	325.888
J:\data\confocal\20200501 EGFR EGF phospho experiment\2020_05_01_14_22_12--0.01nM EGF001\Series005--C00.tifROI1	84.536	114.071	38.881	87.7954	120.863	40.1577	0.01	147.837
J:\data\confocal\20200501 EGFR EGF phospho experiment\2020_05_01_14_22_12--0.01nM EGF001\Series005--C00.tifROI2	84.536	113.175	38.881	87.7954	119.286	40.1577	0.01	146.675
J:\data\confocal\20200501 EGFR EGF phospho experiment\2020_05_01_14_22_12--0.01nM EGF001\Series006--C00.tifROI1	108.625	185.042	50.7067	108.528	181.988	51.3907	0.01	239.814
J:\data\confocal\20200501 EGFR EGF phospho experiment\2020_05_01_14_22_12--0.01nM EGF001\Series006--C00.tifROI2	145.557	265.914	63.4052	149.647	280.31	66.347	0.01	344.624
J:\data\confocal\20200501 EGFR EGF phospho experiment\2020_05_01_14_22_12--0.01nM EGF001\Series007--C00.tifROI1	5.53343	4.89163	1.9314	5.98234	25.9304	2.43074	0.01	6.33955
J:\data\confocal\20200501 EGFR EGF phospho experiment\2020_05_01_14_22_12--0.01nM EGF001\Series007--C00.tifROI2	87.6671	203.369	43.2047	90.1527	213.255	44.4835	0.01	263.567
J:\data\confocal\20200501 EGFR EGF phospho experiment\2020_05_01_14_22_12--0.01nM EGF001\Series007--C00.tifROI3	116.213	339.175	58.1147	119.223	348.488	58.8929	0.01	439.57
J:\data\confocal\20200501 EGFR EGF phospho experiment\2020_05_01_14_22_12--0.01nM EGF001\Series007--C00.tifROI4	137.556	341.575	63.6599	136.74	353.344	64.1437	0.01	442.681
J:\data\confocal\20200501 EGFR EGF phospho experiment\2020_05_01_14_22_12--0.01nM EGF001\Series008--C00.tifROI1	146.192	155.116	58.5336	147.07	163.33	60.0208	0.01	201.031
J:\data\confocal\20200501 EGFR EGF phospho experiment\2020_05_01_14_22_12--0.01nM EGF001\Series009--C00.tifROI1	52.2189	134.699	26.6867	53.5168	128.676	25.505	0.01	174.57
J:\data\confocal\20200501 EGFR EGF phospho experiment\2020_05_01_14_22_12--0.01nM EGF001\Series009--C00.tifROI2	159.872	334.552	76.3256	165.138	351.574	78.6492	0.01	433.58
J:\data\confocal\20200501 EGFR EGF phospho experiment\2020_05_01_14_22_12--0.01nM EGF001\Series010--C00.tifROI2	141.064	222.09	62.962	145.359	235.49	65.2174	0.01	287.829
J:\data\confocal\20200501 EGFR EGF phospho experiment\2020_05_01_14_22_12--0.01nM EGF001\Series011--C00.tifROI1	111.9	178.421	50.0428	111.026	176.402	50.5032	0.01	231.234
J:\data\confocal\20200501 EGFR EGF phospho experiment\2020_05_01_14_22_12--0.01nM EGF001\Series011--C00.tifROI2	61.044	111.776	25.997	62.3364	113.628	26.3185	0.01	144.862
J:\data\confocal\20200501 EGFR EGF phospho experiment\2020_05_01_14_22_12--0.01nM EGF001\Series011--C00.tifROI3	114.712	179.466	47.1806	116.626	182.264	49.8576	0.01	232.588
J:\data\confocal\20200501 EGFR EGF phospho experiment\2020_05_01_14_22_12--0.01nM EGF001\Series012--C00.tifROI1	88.7391	133.254	43.5963	92.0339	140.727	45.2158	0.01	172.697
J:\data\confocal\20200501 EGFR EGF phospho experiment\2020_05_01_14_22_12--0.01nM EGF001\Series012--C00.tifROI2	213.441	281.617	85.9668	212.858	290.133	86.0885	0.01	364.975
J:\data\confocal\20200501 EGFR EGF phospho experiment\2020_05_01_14_22_12--0.01nM EGF001\Series013--C00.tifROI1	98.3227	200.889	45.6111	99.4237	202.89	47.3297	0.01	260.353
J:\data\confocal\20200501 EGFR EGF phospho experiment\2020_05_01_14_22_12--0.01nM EGF001\Series014--C00.tifROI1	52.3334	78.6459	10.0123	51.7502	86.7543	17.3711	0.01	101.925
J:\data\confocal\20200501 EGFR EGF phospho experiment\2020_05_01_14_22_12--0.01nM EGF001\Series014--C00.tifROI2	10.6315	22.2068	4.47488	11.2755	20.0811	4.58451	0.01	28.78
J:\data\confocal\20200501 EGFR EGF phospho experiment\2020_05_01_14_22_12--0.01nM EGF001\Series014--C00.tifROI3	12.915	18.0933	4.85823	13.3391	20.0624	5.51358	0.01	23.449
J:\data\confocal\20200501 EGFR EGF phospho experiment\2020_05_01_14_22_12--0.01nM EGF001\Series014--C00.tifROI4	190.732	290.486	74.761	187.009	305.176	75.6605	0.01	376.469
J:\data\confocal\20200501 EGFR EGF phospho experiment\2020_05_01_14_22_12--0.01nM EGF001\Series014--C00.tifROI5	50.4438	66.1165	20.113	51.5534	67.6957	20.8953	0.01	85.687
J:\data\confocal\20200501 EGFR EGF phospho experiment\2020_05_01_14_22_12--0.01nM EGF001\Series014--C00.tifROI6	50.6631	88.4378	23.6933	51.6651	99.3752	25.1855	0.01	114.615
J:\data\confocal\20200501 EGFR EGF phospho experiment\2020_05_01_14_22_12--0.01nM EGF001\Series015--C00.tifROI1	205.123	274.384	85.9711	209.217	288.776	87.2558	0.01	355.602
J:\data\confocal\20200501 EGFR EGF phospho experiment\2020_05_01_14_22_12--0.01nM EGF001\Series016--C00.tifROI1	125.691	269.994	61.591	124.776	281.101	61.9622	0.01	349.912
J:\data\confocal\20200501 EGFR EGF phospho experiment\2020_05_01_14_22_12--0.01nM EGF001\Series016--C00.tifROI2	22.5807	44.8045	8.44241	23.029	47.2644	9.80692	0.01	58.0666
J:\data\confocal\20200501 EGFR EGF phospho experiment\2020_05_01_14_22_12--0.01nM EGF001\Series016--C00.tifROI3	80.2206	162.251	34.3702	81.7864	162.927	35.1425	0.01	210.277
J:\data\confocal\20200501 EGFR EGF phospho experiment\2020_05_01_14_22_12--0.01nM EGF001\Series017--C00.tifROI2	41.7183	89.2411	18.6045	41.6741	85.1384	17.9989	0.01	115.656
J:\data\confocal\20200501 EGFR EGF phospho experiment\2020_05_01_14_22_12--0.01nM EGF001\Series017--C00.tifROI3	250.846	496.453	117.598	248.234	510.606	116.925	0.01	643.403
J:\data\confocal\20200501 EGFR EGF phospho experiment\2020_05_01_14_22_12--0.01nM EGF001\Series017--C00.tifROI6	40.7837	62.3877	16.5434	41.9029	70.5119	17.7003	0.01	80.8545
J:\data\confocal\20200501 EGFR EGF phospho experiment\2020_05_01_14_22_12--0.01nM EGF001\Series018--C00.tifROI1	146.135	230.343	64.4802	152.859	244.222	66.7469	0.01	298.525
J:\data\confocal\20200501 EGFR EGF phospho experiment\2020_05_01_14_22_12--0.01nM EGF001\Series019--C00.tifROI1	55.3205	78.0618	25.5028	57.7284	81.1945	26.8463	0.01	101.168
J:\data\confocal\20200501 EGFR EGF phospho experiment\2020_05_01_14_22_12--0.01nM EGF001\Series019--C00.tifROI2	62.5341	98.9668	28.5598	63.3072	102.229	29.9538	0.01	128.261
J:\data\confocal\20200501 EGFR EGF phospho experiment\2020_05_01_14_22_12--0.01nM EGF001\Series019--C00.tifROI3	38.1279	59.6331	19.1363	38.5056	68.2372	19.8919	0.01	77.2845
J:\data\confocal\20200501 EGFR EGF phospho experiment\2020_05_01_14_22_12--0.01nM EGF001\Series019--C00.tifROI4	11.332	13.8311	2.08944	11.69	22.1322	3.58355	0.01	17.9251
J:\data\confocal\20200501 EGFR EGF phospho experiment\2020_05_01_14_22_12--0.01nM EGF001\Series019--C00.tifROI5	94.5444	225.43	44.1087	95.7821	242.424	44.897	0.01	292.157
J:\data\confocal\20200501 EGFR EGF phospho experiment\2020_05_01_14_22_12--0.01nM EGF001\Series019--C00.tifROI6	26.9157	67.6757	9.13165	27.5167	62.5454	9.26103	0.01	87.7077
J:\data\confocal\20200501 EGFR EGF phospho experiment\2020_05_01_14_22_12--0.01nM EGF001\Series019--C00.tifROI8	31.824	55.0364	12.0499	32.9317	58.2935	12.2419	0.01	71.3272
J:\data\confocal\20200501 EGFR EGF phospho experiment\2020_05_01_14_22_12--0.01nM EGF001\Series019--C00.tifROI9	224.62	392.286	99.9991	231.921	411.305	103.285	0.01	508.402
J:\data\confocal\20200501 EGFR EGF phospho experiment\2020_05_01_14_22_12--0.01nM EGF001\Series019--C00.tifROI10	62.0712	95.2255	28.7875	62.2284	99.275	29.5664	0.01	123.412
J:\data\confocal\20200501 EGFR EGF phospho experiment\2020_05_01_14_22_12--0.01nM EGF001\Series020--C00.tifROI1	148.391	204.372	62.5266	152.544	217.829	65.1035	0.01	264.866
J:\data\confocal\20191218 EGFR-mT EGF phospho AB & raft VEGFR2 EphA2 qualitative\2019_12_18_15_45_19--EGFR 0.01nM EGF001\Series001--C00.tifROI1	231.999	151.47	89.3649	240.069	157.725	91.1312	0.01	196.305
J:\data\confocal\20191218 EGFR-mT EGF phospho AB & raft VEGFR2 EphA2 qualitative\2019_12_18_15_45_19--EGFR 0.01nM EGF001\Series002--C00.tifROI1	146.49	126.021	60.3634	148.645	129.982	60.7309	0.01	163.324
J:\data\confocal\20191218 EGFR-mT EGF phospho AB & raft VEGFR2 EphA2 qualitative\2019_12_18_15_45_19--EGFR 0.01nM EGF001\Series003--C00.tifROI1	97.8218	0	0	99.1607	0	0	0.01	0
J:\data\confocal\20191218 EGFR-mT EGF phospho AB & raft VEGFR2 EphA2 qualitative\2019_12_18_15_45_19--EGFR 0.01nM EGF001\Series004--C00.tifROI1	146.964	120.091	62.0723	148.135	127.943	62.6755	0.01	155.639
J:\data\confocal\20191218 EGFR-mT EGF phospho AB & raft VEGFR2 EphA2 qualitative\2019_12_18_15_45_19--EGFR 0.01nM EGF001\Series004--C00.tifROI2	146.964	120.091	62.0723	148.135	127.943	62.6755	0.01	155.639
J:\data\confocal\20191218 EGFR-mT EGF phospho AB & raft VEGFR2 EphA2 qualitative\2019_12_18_15_45_19--EGFR 0.01nM EGF001\Series005--C00.tifROI1	143.88	132.981	54.1049	143.033	130.763	53.6155	0.01	172.344
J:\data\confocal\20191218 EGFR-mT EGF phospho AB & raft VEGFR2 EphA2 qualitative\2019_12_18_15_45_19--EGFR 0.01nM EGF001\Series006--C00.tifROI1	104.634	155.05	36.9602	103.943	143.184	37.5272	0.01	200.945
J:\data\confocal\20191218 EGFR-mT EGF phospho AB & raft VEGFR2 EphA2 qualitative\2019_12_18_15_45_19--EGFR 0.01nM EGF001\Series007--C00.tifROI1	215.363	203.563	90.7284	211.081	191.002	90.3998	0.01	263.818
J:\data\confocal\20191218 EGFR-mT EGF phospho AB & raft VEGFR2 EphA2 qualitative\2019_12_18_15_45_19--EGFR 0.01nM EGF001\Series008--C00.tifROI1	126.318	3.77165	0	130.838	6.35559	0	0.01	4.88805
J:\data\confocal\20191218 EGFR-mT EGF phospho AB & raft VEGFR2 EphA2 qualitative\2019_12_18_15_45_19--EGFR 0.01nM EGF001\Series009--C00.tifROI1	151.488	143.583	62.5263	156.122	150.054	64.4493	0.01	186.084
J:\data\confocal\20191218 EGFR-mT EGF phospho AB & raft VEGFR2 EphA2 qualitative\2019_12_18_15_45_19--EGFR 0.01nM EGF001\Series010--C00.tifROI1	100.03	110.713	41.953	101.795	122.184	43.3047	0.01	143.484
J:\data\confocal\20191218 EGFR-mT EGF phospho AB & raft VEGFR2 EphA2 qualitative\2019_12_18_15_45_19--EGFR 0.01nM EGF001\Series011--C00.tifROI1	217.927	38.1845	76.1176	225.229	39.0034	77.821	0.01	49.4871
J:\data\confocal\20191218 EGFR-mT EGF phospho AB & raft VEGFR2 EphA2 qualitative\2019_12_18_15_45_19--EGFR 0.01nM EGF001\Series013--C00.tifROI3	0	0	0	0	0	0	0.01	0
J:\data\confocal\20191218 EGFR-mT EGF phospho AB & raft VEGFR2 EphA2 qualitative\2019_12_18_15_45_19--EGFR 0.01nM EGF001\Series014--C00.tifROI1	347.973	285.943	135.078	349.554	296.395	136.219	0.01	370.583
J:\data\confocal\20191218 EGFR-mT EGF phospho AB & raft VEGFR2 EphA2 qualitative\2019_12_18_15_45_19--EGFR 0.01nM EGF001\Series015--C00.tifROI1	233.205	170.424	88.6903	240.23	174.452	92.0546	0.01	220.87
J:\data\confocal\20191218 EGFR-mT EGF phospho AB & raft VEGFR2 EphA2 qualitative\2019_12_18_15_45_19--EGFR 0.01nM EGF001\Series016--C00.tifROI3	180.794	178.43	73.7033	176.764	171.955	74.0814	0.01	231.245
J:\data\confocal\20191218 EGFR-mT EGF phospho AB & raft VEGFR2 EphA2 qualitative\2019_12_18_15_45_19--EGFR 0.01nM EGF001\Series016--C00.tifROI4	180.794	179.193	73.703	176.764	173.381	74.0813	0.01	232.234
J:\data\confocal\20191218 EGFR-mT EGF phospho AB & raft VEGFR2 EphA2 qualitative\2019_12_18_15_45_19--EGFR 0.01nM EGF001\Series017--C00.tifROI1	237.982	205.628	94.5294	240.289	200.063	96.2863	0.01	266.494
J:\data\confocal\20191218 EGFR-mT EGF phospho AB & raft VEGFR2 EphA2 qualitative\2019_12_18_15_45_19--EGFR 0.01nM EGF001\Series018--C00.tifROI1	191.78	111.834	95.6139	245.549	116.753	159.475	0.01	144.937
J:\data\confocal\20191218 EGFR-mT EGF phospho AB & raft VEGFR2 EphA2 qualitative\2019_12_18_15_45_19--EGFR 0.01nM EGF001\Series019--C00.tifROI2	250.492	177.964	97.6112	262.406	191.108	104.122	0.01	230.641
J:\data\confocal\20191218 EGFR-mT EGF phospho AB & raft VEGFR2 EphA2 qualitative\2019_12_18_15_45_19--EGFR 0.01nM EGF001\Series020--C00.tifROI1	-2.38154	34.6864	54.0012	-4.83528	71.9574	56.7515	0.01	44.9536
J:\data\confocal\20191218 EGFR-mT EGF phospho AB & raft VEGFR2 EphA2 qualitative\2019_12_18_15_45_19--EGFR 0.01nM EGF001\Series020--C00.tifROI2	200.295	73.493	64.6497	195.279	101.669	64.2937	0.01	95.2469
J:\data\confocal\20200401 EGFR EGF phospho experiment\2020_04_01_13_13_37--0.01nM EGF001\Series001--C00.tifROI1	225.9	177.471	89.0932	230.304	191.386	91.9176	0.01	230.002
J:\data\confocal\20200401 EGFR EGF phospho experiment\2020_04_01_13_13_37--0.01nM EGF001\Series001--C00.tifROI2	128.395	85.2236	51.7718	131.028	107.813	52.1395	0.01	110.45
J:\data\confocal\20200401 EGFR EGF phospho experiment\2020_04_01_13_13_37--0.01nM EGF001\Series001--C00.tifROI4	127.938	96.1612	50.4088	131.275	112.982	52.7021	0.01	124.625
J:\data\confocal\20200401 EGFR EGF phospho experiment\2020_04_01_13_13_37--0.01nM EGF001\Series002--C00.tifROI3	270.821	291.964	91.4501	266.451	302.093	90.8334	0.01	378.386
J:\data\confocal\20200401 EGFR EGF phospho experiment\2020_04_01_13_13_37--0.01nM EGF001\Series002--C00.tifROI4	176.359	251.199	74.1707	182.619	262.615	76.5946	0.01	325.554
J:\data\confocal\20200401 EGFR EGF phospho experiment\2020_04_01_13_13_37--0.01nM EGF001\Series003--C00.tifROI1	31.6611	40.5463	13.2006	32.0026	42.598	13.3669	0.01	52.548
J:\data\confocal\20200401 EGFR EGF phospho experiment\2020_04_01_13_13_37--0.01nM EGF001\Series003--C00.tifROI2	133.573	213.898	62.0507	130.713	203.31	61.261	0.01	277.212
J:\data\confocal\20200401 EGFR EGF phospho experiment\2020_04_01_13_13_37--0.01nM EGF001\Series004--C00.tifROI1	119.205	151.873	53.9413	123.745	165.429	54.8789	0.01	196.827
J:\data\confocal\20200401 EGFR EGF phospho experiment\2020_04_01_13_13_37--0.01nM EGF001\Series004--C00.tifROI2	5.83926	8.31071	2.94403	6.14427	8.03164	2.57244	0.01	10.7707
J:\data\confocal\20200401 EGFR EGF phospho experiment\2020_04_01_13_13_37--0.01nM EGF001\Series005--C00.tifROI1	84.623	115.339	32.706	85.0449	110.063	33.3466	0.01	149.479
J:\data\confocal\20200401 EGFR EGF phospho experiment\2020_04_01_13_13_37--0.01nM EGF001\Series005--C00.tifROI2	120.579	676.584	91.2555	-414.779	2147.59	33.5252	0.01	876.852
J:\data\confocal\20200401 EGFR EGF phospho experiment\2020_04_01_13_13_37--0.01nM EGF001\Series006--C00.tifROI1	111.368	182.106	56.3401	113.67	197.949	55.8019	0.01	236.01
J:\data\confocal\20200401 EGFR EGF phospho experiment\2020_04_01_13_13_37--0.01nM EGF001\Series007--C00.tifROI1	64.0451	108.45	29.979	65.6086	115.804	30.9454	0.01	140.551
J:\data\confocal\20200401 EGFR EGF phospho experiment\2020_04_01_13_13_37--0.01nM EGF001\Series008--C00.tifROI1	67.6207	120.91	31.6599	70.3278	133.211	32.697	0.01	156.699
J:\data\confocal\20200401 EGFR EGF phospho experiment\2020_04_01_13_13_37--0.01nM EGF001\Series008--C00.tifROI2	201.497	181.366	77.1019	203.784	195.366	79.3875	0.01	235.05
J:\data\confocal\20200401 EGFR EGF phospho experiment\2020_04_01_13_13_37--0.01nM EGF001\Series009--C00.tifROI1	101.608	111.597	41.1198	103.759	112.929	41.7948	0.01	144.629
J:\data\confocal\20200401 EGFR EGF phospho experiment\2020_04_01_13_13_37--0.01nM EGF001\Series010--C00.tifROI2	140.007	138.001	85.997	185.134	189.411	162.726	0.01	178.85
J:\data\confocal\20200401 EGFR EGF phospho experiment\2020_04_01_13_13_37--0.01nM EGF001\Series011--C00.tifROI1	27.2708	28.9261	11.3344	27.994	26.9123	10.7119	0.01	37.4883
J:\data\confocal\20200401 EGFR EGF phospho experiment\2020_04_01_13_13_37--0.01nM EGF001\Series011--C00.tifROI2	158.089	273.098	66.5729	162.156	281.548	68.5199	0.01	353.935
J:\data\confocal\20200401 EGFR EGF phospho experiment\2020_04_01_13_13_37--0.01nM EGF001\Series012--C00.tifROI1	194.036	194.195	84.0027	202.096	220.2	85.1066	0.01	251.677
J:\data\confocal\20200401 EGFR EGF phospho experiment\2020_04_01_13_13_37--0.01nM EGF001\Series013--C00.tifROI1	67.1569	114.568	30.014	68.3075	119.251	31.4671	0.01	148.481
J:\data\confocal\20200401 EGFR EGF phospho experiment\2020_04_01_13_13_37--0.01nM EGF001\Series013--C00.tifROI4	223.284	396.53	105.21	230.453	414.078	107.104	0.01	513.903
J:\data\confocal\20200401 EGFR EGF phospho experiment\2020_04_01_13_13_37--0.01nM EGF001\Series014--C00.tifROI1	243.594	215.783	91.2768	244.416	211.644	92.4542	0.01	279.655
J:\data\confocal\20200401 EGFR EGF phospho experiment\2020_04_01_13_13_37--0.01nM EGF001\Series014--C00.tifROI2	243.594	213.707	91.8444	244.416	207.955	92.9393	0.01	276.965
J:\data\confocal\20200401 EGFR EGF phospho experiment\2020_04_01_13_13_37--0.01nM EGF001\Series015--C00.tifROI1	121.532	195.885	56.3008	121.574	197.39	56.2106	0.01	253.866
J:\data\confocal\20200401 EGFR EGF phospho experiment\2020_04_01_13_13_37--0.01nM EGF001\Series015--C00.tifROI2	119.693	202.785	55.6664	121.28	193.432	55.9979	0.01	262.809
J:\data\confocal\20200401 EGFR EGF phospho experiment\2020_04_01_13_13_37--0.01nM EGF001\Series016--C00.tifROI1	80.1184	154.81	37.0382	82.2878	155.896	37.4009	0.01	200.633
J:\data\confocal\20200401 EGFR EGF phospho experiment\2020_04_01_13_13_37--0.01nM EGF001\Series017--C00.tifROI1	82.2837	121.363	39.716	84.7174	121.029	41.2888	0.01	157.286
J:\data\confocal\20200401 EGFR EGF phospho experiment\2020_04_01_13_13_37--0.01nM EGF001\Series017--C00.tifROI3	141.609	161.348	56.0595	143.624	168.512	57.7907	0.01	209.107
J:\data\confocal\20200401 EGFR EGF phospho experiment\2020_04_01_13_13_37--0.01nM EGF001\Series019--C00.tifROI1	114.466	236.841	52.1356	113.021	207.548	52.0355	0.01	306.945
J:\data\confocal\20200401 EGFR EGF phospho experiment\2020_04_01_13_13_37--0.01nM EGF001\Series020--C00.tifROI1	132.847	149.753	53.4452	133.009	143.203	54.5838	0.01	194.08
J:\data\confocal\20200401 EGFR EGF phospho experiment\2020_04_01_13_13_37--0.01nM EGF001\Series020--C00.tifROI2	7.01573	8.39092	2.51652	7.44127	7.80309	2.6491	0.01	10.8746
J:\data\confocal\20200401 EGFR EGF phospho experiment\2020_04_01_13_13_37--0.01nM EGF001\Series021--C00.tifROI1	270.084	334.311	124.806	284.371	341.369	122.616	0.01	433.267
J:\data\confocal\20200401 EGFR EGF phospho experiment\2020_04_01_13_13_37--0.01nM EGF001\Series021--C00.tifROI2	74.6697	-3.40172	0	76.4081	-5.68115	0	0.01	-4.40863
J:\data\confocal\20200401 EGFR EGF phospho experiment\2020_04_01_13_13_37--0.01nM EGF001\Series022--C00.tifROI1	13.3847	14.8218	3.12823	13.8465	16.2443	3.56861	0.01	19.2091
J:\data\confocal\20200401 EGFR EGF phospho experiment\2020_04_01_13_13_37--0.01nM EGF001\Series022--C00.tifROI2	132.866	152.522	58.0155	134.509	186.119	59.1479	0.01	197.669
J:\data\confocal\20200401 EGFR EGF phospho experiment\2020_04_01_13_13_37--0.01nM EGF001\Series022--C00.tifROI3	288.183	385.468	116.986	287.602	399.016	119.703	0.01	499.567
J:\data\confocal\20200401 EGFR EGF phospho experiment\2020_04_01_13_13_37--0.01nM EGF001\Series023--C00.tifROI1	164.701	321.295	76.857	170.068	331.969	77.6373	0.01	416.399
J:\data\confocal\20200401 EGFR EGF phospho experiment\2020_04_01_13_13_37--0.01nM EGF001\Series024--C00.tifROI1	198.481	164.364	77.6198	203.104	172.689	80.144	0.01	213.015
J:\data\confocal\20200401 EGFR EGF phospho experiment\2020_04_01_13_13_37--0.01nM EGF001\Series024--C00.tifROI2	208.823	374.932	90.9778	212.059	391.206	93.3207	0.01	485.912
J:\data\confocal\20200401 EGFR EGF phospho experiment\2020_04_01_13_13_37--0.01nM EGF001\Series025--C00.tifROI1	191.193	292.09	81.3574	193.299	305.755	83.4415	0.01	378.549
J:\data\confocal\20200401 EGFR EGF phospho experiment\2020_04_01_13_13_37--0.01nM EGF001\Series026--C00.tifROI2	166.43	151.732	69.2473	172.16	162.597	70.1923	0.01	196.644
J:\data\confocal\20200401 EGFR EGF phospho experiment\2020_04_01_13_13_37--0.01nM EGF001\Series026--C00.tifROI4	219.313	281.243	69.9591	174.1	417.351	70.6205	0.01	364.491
J:\data\confocal\20200401 EGFR EGF phospho experiment\2020_04_01_13_13_37--0.01nM EGF001\Series027--C00.tifROI1	153.436	141.587	63.0697	159.283	160.626	65.2707	0.01	183.497
J:\data\confocal\20200401 EGFR EGF phospho experiment\2020_04_01_13_13_37--0.01nM EGF001\Series027--C00.tifROI3	219.141	219.864	82.9449	221.35	233.381	85.6367	0.01	284.944
J:\data\confocal\20200401 EGFR EGF phospho experiment\2020_04_01_13_13_37--0.01nM EGF001\Series027--C00.tifROI4	13.9705	15.8518	4.75441	14.5487	23.5638	5.65075	0.01	20.5439
J:\data\confocal\20200401 EGFR EGF phospho experiment\2020_04_01_13_13_37--0.01nM EGF001\Series027--C00.tifROI5	103.867	147.617	40.2477	104.214	146.945	40.099	0.01	191.311
J:\data\confocal\20200401 EGFR EGF phospho experiment\2020_04_01_13_13_37--0.01nM EGF001\Series028--C00.tifROI2	133.397	226.947	57.7911	137.301	224.645	60.1954	0.01	294.124
J:\data\confocal\20200401 EGFR EGF phospho experiment\2020_04_01_13_13_37--0.01nM EGF001\Series029--C00.tifROI1	134.786	148.849	57.6777	137.598	164.373	59.5086	0.01	192.908
J:\data\confocal\20200401 EGFR EGF phospho experiment\2020_04_01_13_13_37--0.01nM EGF001\Series029--C00.tifROI2	35.0388	56.5568	15.7325	35.2128	53.5771	14.8805	0.01	73.2976
J:\data\confocal\20200401 EGFR EGF phospho experiment\2020_04_01_13_13_37--0.01nM EGF001\Series029--C00.tifROI4	301.775	371.652	129.673	315.221	379.887	132.772	0.01	481.661
J:\data\confocal\20200401 EGFR EGF phospho experiment\2020_04_01_13_13_37--0.01nM EGF001\Series030--C00.tifROI1	52.7137	80.5074	24.8581	54.4886	106.574	26.0501	0.01	104.338
J:\data\confocal\20200401 EGFR EGF phospho experiment\2020_04_01_13_13_37--0.01nM EGF001\Series030--C00.tifROI2	145.788	176.742	64.1735	146.729	172.03	64.492	0.01	229.058
J:\data\confocal\20200401 EGFR EGF phospho experiment\2020_04_01_13_13_37--0.01nM EGF001\Series031--C00.tifROI1	135.762	212.096	56.5857	137.234	212.628	58.5938	0.01	274.876
J:\data\confocal\20200401 EGFR EGF phospho experiment\2020_04_01_13_13_37--0.01nM EGF001\Series031--C00.tifROI2	215.297	178.527	83.1378	220.332	178.55	85.6011	0.01	231.37
J:\data\confocal\20200401 EGFR EGF phospho experiment\2020_04_01_13_13_37--0.01nM EGF001\Series032--C00.tifROI1	112.904	292.42	56.1168	115.275	307.351	57.2882	0.01	378.976
J:\data\confocal\20200401 EGFR EGF phospho experiment\2020_04_01_13_13_37--0.01nM EGF001\Series032--C00.tifROI2	110.114	287.253	58.1997	115.301	316.084	61.6942	0.01	372.28
J:\data\confocal\20200401 EGFR EGF phospho experiment\2020_04_01_13_13_37--0.01nM EGF001\Series033--C00.tifROI1	62.6395	70.1309	24.123	64.4671	85.3244	25.86	0.01	90.8896
J:\data\confocal\20200401 EGFR EGF phospho experiment\2020_04_01_13_13_37--0.01nM EGF001\Series034--C00.tifROI1	8.70927	7.75188	2.46568	8.79643	8.76742	2.78058	0.01	10.0464
J:\data\confocal\20200401 EGFR EGF phospho experiment\2020_04_01_13_13_37--0.01nM EGF001\Series034--C00.tifROI3	123.636	152.242	49.5347	124.788	152.02	50.8575	0.01	197.305
J:\data\confocal\20200401 EGFR EGF phospho experiment\2020_04_01_13_13_37--0.01nM EGF001\Series035--C00.tifROI1	106.245	187.073	49.4958	108.501	202.548	50.6596	0.01	242.446
J:\data\confocal\20200401 EGFR EGF phospho experiment\2020_04_01_13_13_37--0.01nM EGF001\Series036--C00.tifROI1	80.4085	85.0762	33.4399	83.1524	97.8407	35.1717	0.01	110.259
J:\data\confocal\20200401 EGFR EGF phospho experiment\2020_04_01_13_13_37--0.01nM EGF001\Series037--C00.tifROI2	106.907	162.095	48.4978	111.391	176.148	50.6714	0.01	210.075
J:\data\confocal\20200401 EGFR EGF phospho experiment\2020_04_01_13_13_37--0.01nM EGF001\Series038--C00.tifROI1	35.4799	40.2423	9.13269	36.1259	42.7191	11.4435	0.01	52.154
J:\data\confocal\20200401 EGFR EGF phospho experiment\2020_04_01_13_13_37--0.01nM EGF001\Series038--C00.tifROI2	204.899	231.642	83.7351	215.665	245.061	86.0204	0.01	300.207
J:\data\confocal\20200401 EGFR EGF phospho experiment\2020_04_01_13_13_37--0.01nM EGF001\Series038--C00.tifROI3	84.0997	119.073	37.2932	85.3224	137.734	39.424	0.01	154.319
J:\data\confocal\20200401 EGFR EGF phospho experiment\2020_04_01_13_13_37--0.01nM EGF001\Series039--C00.tifROI1	284.939	437.921	-3.85079	275.817	450.34	-6.86985	0.01	567.545
J:\data\confocal\20200401 EGFR EGF phospho experiment\2020_04_01_13_13_37--0.01nM EGF001\Series040--C00.tifROI2	128.693	73.8328	49.4092	132.12	93.5753	51.6737	0.01	95.6873
J:\data\confocal\20200401 EGFR EGF phospho experiment\2020_04_01_13_41_20--0.1nM EGF001\Series001--C00.tifROI1	93.9057	112.751	42.0051	95.5172	122.868	43.5004	0.1	146.125
J:\data\confocal\20200401 EGFR EGF phospho experiment\2020_04_01_13_41_20--0.1nM EGF001\Series001--C00.tifROI2	172.811	249.886	76.5384	168.854	259.851	75.8485	0.1	323.852
J:\data\confocal\20200401 EGFR EGF phospho experiment\2020_04_01_13_41_20--0.1nM EGF001\Series002--C00.tifROI1	190.318	213.875	80.6868	194.94	225.228	83.7067	0.1	277.182
J:\data\confocal\20200401 EGFR EGF phospho experiment\2020_04_01_13_41_20--0.1nM EGF001\Series003--C00.tifROI1	197.501	315.931	86.5089	204.01	327.731	88.6417	0.1	409.447
J:\data\confocal\20200401 EGFR EGF phospho experiment\2020_04_01_13_41_20--0.1nM EGF001\Series004--C00.tifROI1	138.958	365.277	68.3032	137.762	378.139	68.8516	0.1	473.398
J:\data\confocal\20200401 EGFR EGF phospho experiment\2020_04_01_13_41_20--0.1nM EGF001\Series004--C00.tifROI3	135.922	363.878	68.1266	138.146	377.722	68.9036	0.1	471.586
J:\data\confocal\20200401 EGFR EGF phospho experiment\2020_04_01_13_41_20--0.1nM EGF001\Series004--C00.tifROI4	70.4353	90.5637	30.5421	72.7813	99.9248	31.8337	0.1	117.371
J:\data\confocal\20200401 EGFR EGF phospho experiment\2020_04_01_13_41_20--0.1nM EGF001\Series005--C00.tifROI2	168.789	162.742	66.2894	174.535	174.426	68.6521	0.1	210.914
J:\data\confocal\20200401 EGFR EGF phospho experiment\2020_04_01_13_41_20--0.1nM EGF001\Series005--C00.tifROI3	73.1879	92.1161	30.2987	75.4501	102.645	32.3371	0.1	119.383
J:\data\confocal\20200401 EGFR EGF phospho experiment\2020_04_01_13_41_20--0.1nM EGF001\Series006--C00.tifROI2	0	0	0	0	0	0	0.1	0
J:\data\confocal\20200401 EGFR EGF phospho experiment\2020_04_01_13_41_20--0.1nM EGF001\Series006--C00.tifROI3	181.6	319.204	80.0094	183.508	341.695	80.9932	0.1	413.688
J:\data\confocal\20200401 EGFR EGF phospho experiment\2020_04_01_13_41_20--0.1nM EGF001\Series006--C00.tifROI5	185.623	370.457	74.3404	182.201	373.721	76.1937	0.1	480.112
J:\data\confocal\20200401 EGFR EGF phospho experiment\2020_04_01_13_41_20--0.1nM EGF001\Series007--C00.tifROI1	138.943	153.246	53.3305	141.748	147.643	55.0212	0.1	198.607
J:\data\confocal\20200401 EGFR EGF phospho experiment\2020_04_01_13_41_20--0.1nM EGF001\Series007--C00.tifROI2	58.3106	108.804	29.5468	60.3208	116.664	31.0958	0.1	141.01
J:\data\confocal\20200401 EGFR EGF phospho experiment\2020_04_01_13_41_20--0.1nM EGF001\Series008--C00.tifROI1	114.031	169.684	53.5261	115.963	181.138	55.4759	0.1	219.91
J:\data\confocal\20200401 EGFR EGF phospho experiment\2020_04_01_13_41_20--0.1nM EGF001\Series008--C00.tifROI3	149.061	221.868	70.562	148.93	209.961	68.8404	0.1	287.541
J:\data\confocal\20200401 EGFR EGF phospho experiment\2020_04_01_13_41_20--0.1nM EGF001\Series009--C00.tifROI1	199.423	420.146	95.1714	206.581	436.014	97.2385	0.1	544.509
J:\data\confocal\20200401 EGFR EGF phospho experiment\2020_04_01_13_41_20--0.1nM EGF001\Series009--C00.tifROI2	19.9803	35.0553	8.29436	20.4931	37.4758	8.56496	0.1	45.4317
J:\data\confocal\20200401 EGFR EGF phospho experiment\2020_04_01_13_41_20--0.1nM EGF001\Series009--C00.tifROI3	102.773	173.689	46.5906	104.3	188.598	47.9563	0.1	225.101
J:\data\confocal\20200401 EGFR EGF phospho experiment\2020_04_01_13_41_20--0.1nM EGF001\Series010--C00.tifROI4	62.9814	49.3606	24.9731	64.217	54.5935	25.851	0.1	63.9713
J:\data\confocal\20200401 EGFR EGF phospho experiment\2020_04_01_13_41_20--0.1nM EGF001\Series011--C00.tifROI1	93.5452	204.003	47.1421	97.8661	217.355	49.6308	0.1	264.388
J:\data\confocal\20200401 EGFR EGF phospho experiment\2020_04_01_13_41_20--0.1nM EGF001\Series012--C00.tifROI1	172.22	331.436	84.2786	174.867	344.343	84.971	0.1	429.541
J:\data\confocal\20200401 EGFR EGF phospho experiment\2020_04_01_13_41_20--0.1nM EGF001\Series012--C00.tifROI2	16.9778	34.7101	5.57078	17.7176	35.8936	7.42081	0.1	44.9842
J:\data\confocal\20200401 EGFR EGF phospho experiment\2020_04_01_13_41_20--0.1nM EGF001\Series013--C00.tifROI1	165.044	162.773	65.0508	168.104	165.67	67.6883	0.1	210.953
J:\data\confocal\20200401 EGFR EGF phospho experiment\2020_04_01_13_41_20--0.1nM EGF001\Series014--C00.tifROI1	60.0093	126.348	29.1197	60.1809	126.904	30.1703	0.1	163.747
J:\data\confocal\20200401 EGFR EGF phospho experiment\2020_04_01_13_41_20--0.1nM EGF001\Series014--C00.tifROI2	130.085	320.389	66.7272	122.974	341.068	60.6829	0.1	415.225
J:\data\confocal\20200401 EGFR EGF phospho experiment\2020_04_01_13_41_20--0.1nM EGF001\Series014--C00.tifROI3	137.78	71.7403	56.8148	138.465	88.5608	56.9956	0.1	92.9755
J:\data\confocal\20200401 EGFR EGF phospho experiment\2020_04_01_13_41_20--0.1nM EGF001\Series015--C00.tifROI1	143.864	367.305	74.8633	146.357	383.056	76.5167	0.1	476.027
J:\data\confocal\20200401 EGFR EGF phospho experiment\2020_04_01_13_41_20--0.1nM EGF001\Series016--C00.tifROI1	407.27	286.322	52.3585	390.451	297.256	91.7095	0.1	371.073
J:\data\confocal\20200401 EGFR EGF phospho experiment\2020_04_01_13_41_20--0.1nM EGF001\Series016--C00.tifROI2	261.381	331.508	114.939	265.274	340.929	117.843	0.1	429.634
J:\data\confocal\20200401 EGFR EGF phospho experiment\2020_04_01_13_41_20--0.1nM EGF001\Series017--C00.tifROI4	180.216	271.569	77.3155	188.144	286.506	78.287	0.1	351.953
J:\data\confocal\20200401 EGFR EGF phospho experiment\2020_04_01_13_41_20--0.1nM EGF001\Series017--C00.tifROI5	190.675	279.022	76.9564	191.689	289.919	79.3941	0.1	361.613
J:\data\confocal\20200401 EGFR EGF phospho experiment\2020_04_01_13_41_20--0.1nM EGF001\Series018--C00.tifROI2	94.749	165.792	45.5303	96.0873	193.431	47.2263	0.1	214.867
J:\data\confocal\20200401 EGFR EGF phospho experiment\2020_04_01_13_41_20--0.1nM EGF001\Series019--C00.tifROI1	62.5264	112.861	28.6838	64.3188	118.566	30.0247	0.1	146.268
J:\data\confocal\20200401 EGFR EGF phospho experiment\2020_04_01_13_41_20--0.1nM EGF001\Series019--C00.tifROI2	144.772	332.338	66.3318	143.74	339.298	68.3527	0.1	430.71
J:\data\confocal\20200401 EGFR EGF phospho experiment\2020_04_01_13_41_20--0.1nM EGF001\Series020--C00.tifROI1	147.535	301.756	68.7274	151.18	309.433	69.9387	0.1	391.076
J:\data\confocal\20200401 EGFR EGF phospho experiment\2020_04_01_13_41_20--0.1nM EGF001\Series021--C00.tifROI1	142.153	191.434	59.7666	146.057	207.772	61.9148	0.1	248.098
J:\data\confocal\20200401 EGFR EGF phospho experiment\2020_04_01_13_41_20--0.1nM EGF001\Series022--C00.tifROI1	204.392	84.2887	85.5502	206.648	149.454	83.6082	0.1	109.238
J:\data\confocal\20200401 EGFR EGF phospho experiment\2020_04_01_13_41_20--0.1nM EGF001\Series022--C00.tifROI2	195.581	78.8985	75.6306	200.318	145.747	78.7845	0.1	102.252
J:\data\confocal\20200401 EGFR EGF phospho experiment\2020_04_01_13_41_20--0.1nM EGF001\Series023--C00.tifROI1	166.803	159.892	69.7429	174.368	171.863	71.8916	0.1	207.221
J:\data\confocal\20200401 EGFR EGF phospho experiment\2020_04_01_13_41_20--0.1nM EGF001\Series023--C00.tifROI2	146.125	165.438	61.975	151.309	192.586	64.8619	0.1	214.407
J:\data\confocal\20200401 EGFR EGF phospho experiment\2020_04_01_13_41_20--0.1nM EGF001\Series024--C00.tifROI1	53.016	68.8547	26.6698	56.1595	76.3865	27.4229	0.1	89.2357
J:\data\confocal\20200401 EGFR EGF phospho experiment\2020_04_01_13_41_20--0.1nM EGF001\Series024--C00.tifROI2	162.601	367.344	0	165.836	373.351	0	0.1	476.077
J:\data\confocal\20200401 EGFR EGF phospho experiment\2020_04_01_13_41_20--0.1nM EGF001\Series024--C00.tifROI3	24.3652	261.462	41.161	44.0755	266.789	42.2651	0.1	338.855
J:\data\confocal\20200401 EGFR EGF phospho experiment\2020_04_01_13_41_20--0.1nM EGF001\Series025--C00.tifROI1	166.875	379.571	81.8536	173.995	393.065	84.075	0.1	491.924
J:\data\confocal\20200401 EGFR EGF phospho experiment\2020_04_01_13_41_20--0.1nM EGF001\Series026--C00.tifROI1	54.2459	64.5158	23.4135	54.7395	67.0939	24.0137	0.1	83.6125
J:\data\confocal\20200401 EGFR EGF phospho experiment\2020_04_01_13_41_20--0.1nM EGF001\Series026--C00.tifROI2	155.584	166.774	62.1623	159.298	162.808	64.8319	0.1	216.139
J:\data\confocal\20200401 EGFR EGF phospho experiment\2020_04_01_13_41_20--0.1nM EGF001\Series027--C00.tifROI1	141.854	168.516	63.2185	146.152	192.503	64.7741	0.1	218.397
J:\data\confocal\20200401 EGFR EGF phospho experiment\2020_04_01_13_41_20--0.1nM EGF001\Series028--C00.tifROI1	53.2872	268.161	66.2829	72.2613	257.289	67.1538	0.1	347.536
J:\data\confocal\20200401 EGFR EGF phospho experiment\2020_04_01_13_41_20--0.1nM EGF001\Series028--C00.tifROI2	200.064	404.714	57.9012	243.475	417.67	93.6477	0.1	524.509
J:\data\confocal\20200401 EGFR EGF phospho experiment\2020_04_01_13_41_20--0.1nM EGF001\Series028--C00.tifROI3	200.136	407.22	57.8267	243.315	417.644	93.3859	0.1	527.757
J:\data\confocal\20200401 EGFR EGF phospho experiment\2020_04_01_13_41_20--0.1nM EGF001\Series029--C00.tifROI1	129.684	166.667	49.2658	130.744	159.028	51.3141	0.1	216
J:\data\confocal\20200401 EGFR EGF phospho experiment\2020_04_01_13_41_20--0.1nM EGF001\Series030--C00.tifROI2	42.7905	42.3203	0	43.2413	51.3281	0	0.1	54.8471
J:\data\confocal\20200401 EGFR EGF phospho experiment\2020_04_01_13_41_20--0.1nM EGF001\Series030--C00.tifROI3	151.987	211.504	65.4973	156.366	228.13	68.0278	0.1	274.109
J:\data\confocal\20200401 EGFR EGF phospho experiment\2020_04_01_13_41_20--0.1nM EGF001\Series031--C00.tifROI1	28.1512	96.0513	11.9742	28.6452	94.7635	12.3434	0.1	124.482
J:\data\confocal\20200401 EGFR EGF phospho experiment\2020_04_01_13_41_20--0.1nM EGF001\Series031--C00.tifROI3	27.4626	100.129	12.2501	28.3147	104.763	13.6446	0.1	129.767
J:\data\confocal\20200401 EGFR EGF phospho experiment\2020_04_01_13_41_20--0.1nM EGF001\Series031--C00.tifROI4	129.953	145.349	54.0377	132.589	162.429	55.3777	0.1	188.372
J:\data\confocal\20200401 EGFR EGF phospho experiment\2020_04_01_13_41_20--0.1nM EGF001\Series032--C00.tifROI1	109.289	309.876	53.3821	112.616	316.693	55.7551	0.1	401.6
J:\data\confocal\20200401 EGFR EGF phospho experiment\2020_04_01_13_41_20--0.1nM EGF001\Series033--C00.tifROI3	143.131	287.753	67.367	147.279	299.062	68.5566	0.1	372.927
J:\data\confocal\20200401 EGFR EGF phospho experiment\2020_04_01_13_41_20--0.1nM EGF001\Series034--C00.tifROI1	168.171	343.773	71.4955	169.689	351.722	74.5684	0.1	445.53
J:\data\confocal\20200401 EGFR EGF phospho experiment\2020_04_01_13_41_20--0.1nM EGF001\Series034--C00.tifROI2	118.946	218.89	55.7254	122.571	237.166	57.1582	0.1	283.682
J:\data\confocal\20200401 EGFR EGF phospho experiment\2020_04_01_13_41_20--0.1nM EGF001\Series035--C00.tifROI1	11.6126	14.0068	3.74308	12.4907	13.4168	3.59516	0.1	18.1528
J:\data\confocal\20200401 EGFR EGF phospho experiment\2020_04_01_13_41_20--0.1nM EGF001\Series035--C00.tifROI2	159.295	247	57.2061	190.602	260.22	71.5815	0.1	320.112
J:\data\confocal\20200401 EGFR EGF phospho experiment\2020_04_01_13_41_20--0.1nM EGF001\Series035--C00.tifROI3	175.58	261.653	61.7682	198.606	280.148	73.2435	0.1	339.103
J:\data\confocal\20200401 EGFR EGF phospho experiment\2020_04_01_13_41_20--0.1nM EGF001\Series035--C00.tifROI5	122.923	121.643	51.7652	125.528	140.692	53.1876	0.1	157.649
J:\data\confocal\20200401 EGFR EGF phospho experiment\2020_04_01_13_41_20--0.1nM EGF001\Series036--C00.tifROI1	80.5196	114.266	32.7233	79.6926	126.864	33.9322	0.1	148.089
J:\data\confocal\20200401 EGFR EGF phospho experiment\2020_04_01_13_41_20--0.1nM EGF001\Series037--C00.tifROI2	166.77	153.8	66.937	173.601	163.353	68.487	0.1	199.325
J:\data\confocal\20200401 EGFR EGF phospho experiment\2020_04_01_13_41_20--0.1nM EGF001\Series038--C00.tifROI1	146.153	275.9	64.1643	148.783	287.786	66.5957	0.1	357.566
J:\data\confocal\20200401 EGFR EGF phospho experiment\2020_04_01_13_41_20--0.1nM EGF001\Series038--C00.tifROI7	115.366	327.088	56.4768	118.906	338.583	59.2399	0.1	423.906
J:\data\confocal\20200401 EGFR EGF phospho experiment\2020_04_01_13_41_20--0.1nM EGF001\Series039--C00.tifROI3	113.5	77.3332	67.3455	118.588	127.504	67.2777	0.1	100.224
J:\data\confocal\20200401 EGFR EGF phospho experiment\2020_04_01_13_41_20--0.1nM EGF001\Series039--C00.tifROI4	34.6049	55.8049	13.3966	34.9784	56.0356	14.0816	0.1	72.3231
J:\data\confocal\20200401 EGFR EGF phospho experiment\2020_04_01_13_41_20--0.1nM EGF001\Series039--C00.tifROI5	113.5	84.1016	66.4821	118.588	139.54	65.9335	0.1	108.996
J:\data\confocal\20200401 EGFR EGF phospho experiment\2020_04_01_13_41_20--0.1nM EGF001\Series039--C00.tifROI6	35.8547	53.2718	13.8923	35.4789	58.0682	16.3417	0.1	69.0403
J:\data\confocal\20200401 EGFR EGF phospho experiment\2020_04_01_13_41_20--0.1nM EGF001\Series040--C00.tifROI1	81.7879	279.791	75.9805	106.003	291.803	77.9898	0.1	362.609
J:\data\confocal\20200401 EGFR EGF phospho experiment\2020_04_01_13_41_20--0.1nM EGF001\Series040--C00.tifROI2	141.366	217.879	55.7976	131.129	201.294	56.5591	0.1	282.372
J:\data\confocal\20200401 EGFR EGF phospho experiment\2020_04_01_13_41_20--0.1nM EGF001\Series040--C00.tifROI3	136.148	208.154	55.1992	128.456	197.954	55.7473	0.1	269.768
J:\data\confocal\20191218 EGFR-mT EGF phospho AB & raft VEGFR2 EphA2 qualitative\2019_12_18_16_08_09--EGFR 0.1nM EGF001\Series001--C00.tifROI1	205.951	49.4537	81.3755	206.097	95.3839	83.6247	0.1	64.092
J:\data\confocal\20191218 EGFR-mT EGF phospho AB & raft VEGFR2 EphA2 qualitative\2019_12_18_16_08_09--EGFR 0.1nM EGF001\Series001--C00.tifROI2	60.5554	33.8401	1.26942	59.7517	48.6419	2.13129	0.1	43.8567
J:\data\confocal\20191218 EGFR-mT EGF phospho AB & raft VEGFR2 EphA2 qualitative\2019_12_18_16_08_09--EGFR 0.1nM EGF001\Series002--C00.tifROI1	400.254	407.395	155.273	404.549	424.597	160.703	0.1	527.983
J:\data\confocal\20191218 EGFR-mT EGF phospho AB & raft VEGFR2 EphA2 qualitative\2019_12_18_16_08_09--EGFR 0.1nM EGF001\Series002--C00.tifROI2	29.8897	45.6257	28.1248	50.4043	58.7467	61.1702	0.1	59.1309
J:\data\confocal\20191218 EGFR-mT EGF phospho AB & raft VEGFR2 EphA2 qualitative\2019_12_18_16_08_09--EGFR 0.1nM EGF001\Series002--C00.tifROI3	117.485	7.42274	-1.10592	119.588	11.7201	-2.05009	0.1	9.61987
J:\data\confocal\20191218 EGFR-mT EGF phospho AB & raft VEGFR2 EphA2 qualitative\2019_12_18_16_08_09--EGFR 0.1nM EGF001\Series002--C00.tifROI4	398.673	405.09	154.015	403.171	421.706	160.609	0.1	524.997
J:\data\confocal\20191218 EGFR-mT EGF phospho AB & raft VEGFR2 EphA2 qualitative\2019_12_18_16_08_09--EGFR 0.1nM EGF001\Series003--C00.tifROI1	154.026	-0.277334	0	158.274	2.19912	0	0.1	-0.359425
J:\data\confocal\20191218 EGFR-mT EGF phospho AB & raft VEGFR2 EphA2 qualitative\2019_12_18_16_08_09--EGFR 0.1nM EGF001\Series004--C00.tifROI1	104.935	90.3493	46.2243	108.824	103.002	46.9961	0.1	117.093
J:\data\confocal\20191218 EGFR-mT EGF phospho AB & raft VEGFR2 EphA2 qualitative\2019_12_18_16_08_09--EGFR 0.1nM EGF001\Series004--C00.tifROI2	0	0	36.9742	0	0	36.3927	0.1	0
J:\data\confocal\20191218 EGFR-mT EGF phospho AB & raft VEGFR2 EphA2 qualitative\2019_12_18_16_08_09--EGFR 0.1nM EGF001\Series006--C00.tifROI1	278.333	217.525	100.637	281.352	214.423	100.028	0.1	281.913
J:\data\confocal\20191218 EGFR-mT EGF phospho AB & raft VEGFR2 EphA2 qualitative\2019_12_18_16_08_09--EGFR 0.1nM EGF001\Series007--C00.tifROI1	30.0699	140.835	48.7324	53.8893	136.286	49.2045	0.1	182.522
J:\data\confocal\20191218 EGFR-mT EGF phospho AB & raft VEGFR2 EphA2 qualitative\2019_12_18_16_08_09--EGFR 0.1nM EGF001\Series007--C00.tifROI2	230.136	214.496	91.9435	242.07	220.354	95.9935	0.1	277.986
J:\data\confocal\20191218 EGFR-mT EGF phospho AB & raft VEGFR2 EphA2 qualitative\2019_12_18_16_08_09--EGFR 0.1nM EGF001\Series007--C00.tifROI3	221.7	200.061	90.0401	239.688	209.4	95.4257	0.1	259.279
J:\data\confocal\20191218 EGFR-mT EGF phospho AB & raft VEGFR2 EphA2 qualitative\2019_12_18_16_08_09--EGFR 0.1nM EGF001\Series008--C00.tifROI1	141.763	151.622	53.7535	140.303	149.215	54.7167	0.1	196.503
J:\data\confocal\20191218 EGFR-mT EGF phospho AB & raft VEGFR2 EphA2 qualitative\2019_12_18_16_08_09--EGFR 0.1nM EGF001\Series008--C00.tifROI2	80.8893	0.428582	43168.2	110.564	-2.67935	46.4163	0.1	0.555442
J:\data\confocal\20191218 EGFR-mT EGF phospho AB & raft VEGFR2 EphA2 qualitative\2019_12_18_16_08_09--EGFR 0.1nM EGF001\Series008--C00.tifROI4	235.749	238.023	97.5477	231.866	229.716	96.504	0.1	308.477
J:\data\confocal\20191218 EGFR-mT EGF phospho AB & raft VEGFR2 EphA2 qualitative\2019_12_18_16_08_09--EGFR 0.1nM EGF001\Series009--C00.tifROI1	5.64083	9.64888	1.95592	5.55562	9.47882	2.07227	0.1	12.505
J:\data\confocal\20191218 EGFR-mT EGF phospho AB & raft VEGFR2 EphA2 qualitative\2019_12_18_16_08_09--EGFR 0.1nM EGF001\Series009--C00.tifROI2	216.819	147.109	90.5638	221.925	178.102	91.4052	0.1	190.653
J:\data\confocal\20191218 EGFR-mT EGF phospho AB & raft VEGFR2 EphA2 qualitative\2019_12_18_16_08_09--EGFR 0.1nM EGF001\Series010--C00.tifROI1	119.406	120.373	51.6825	123.225	120.97	52.4761	0.1	156.003
J:\data\confocal\20191218 EGFR-mT EGF phospho AB & raft VEGFR2 EphA2 qualitative\2019_12_18_16_08_09--EGFR 0.1nM EGF001\Series010--C00.tifROI2	122.298	112.606	51.7162	124.731	124.562	52.5801	0.1	145.937
J:\data\confocal\20191218 EGFR-mT EGF phospho AB & raft VEGFR2 EphA2 qualitative\2019_12_18_16_08_09--EGFR 0.1nM EGF001\Series011--C00.tifROI1	235.955	248.9	101.935	242.056	242.526	104.171	0.1	322.575
J:\data\confocal\20191218 EGFR-mT EGF phospho AB & raft VEGFR2 EphA2 qualitative\2019_12_18_16_08_09--EGFR 0.1nM EGF001\Series012--C00.tifROI1	83.954	97.1525	34.6439	85.9346	105.494	35.2828	0.1	125.91
J:\data\confocal\20191218 EGFR-mT EGF phospho AB & raft VEGFR2 EphA2 qualitative\2019_12_18_16_08_09--EGFR 0.1nM EGF001\Series013--C00.tifROI2	118.477	159.277	46.9072	114.891	149.322	46.9781	0.1	206.423
J:\data\confocal\20191218 EGFR-mT EGF phospho AB & raft VEGFR2 EphA2 qualitative\2019_12_18_16_08_09--EGFR 0.1nM EGF001\Series014--C00.tifROI1	253.103	203.3	94.4993	257.784	201.515	97.8354	0.1	263.477
J:\data\confocal\20191218 EGFR-mT EGF phospho AB & raft VEGFR2 EphA2 qualitative\2019_12_18_16_08_09--EGFR 0.1nM EGF001\Series015--C00.tifROI2	376.741	314.666	148.633	376.42	326.633	150.232	0.1	407.807
J:\data\confocal\20191218 EGFR-mT EGF phospho AB & raft VEGFR2 EphA2 qualitative\2019_12_18_16_08_09--EGFR 0.1nM EGF001\Series015--C00.tifROI3	18.4084	24.6767	6.66316	18.323	23.6503	6.76579	0.1	31.981
J:\data\confocal\20191218 EGFR-mT EGF phospho AB & raft VEGFR2 EphA2 qualitative\2019_12_18_16_08_09--EGFR 0.1nM EGF001\Series015--C00.tifROI4	376.741	314.666	148.633	376.42	326.633	150.232	0.1	407.807
J:\data\confocal\20191218 EGFR-mT EGF phospho AB & raft VEGFR2 EphA2 qualitative\2019_12_18_16_08_09--EGFR 0.1nM EGF001\Series016--C00.tifROI3	115.314	108.051	45.1047	119.201	112.898	47.3149	0.1	140.034
J:\data\confocal\20191218 EGFR-mT EGF phospho AB & raft VEGFR2 EphA2 qualitative\2019_12_18_16_08_09--EGFR 0.1nM EGF001\Series016--C00.tifROI4	115.137	121.579	45.3867	119.416	125.346	47.0406	0.1	157.567
J:\data\confocal\20191218 EGFR-mT EGF phospho AB & raft VEGFR2 EphA2 qualitative\2019_12_18_16_08_09--EGFR 0.1nM EGF001\Series017--C00.tifROI1	0	0	0	0	0	0	0.1	0
J:\data\confocal\20191218 EGFR-mT EGF phospho AB & raft VEGFR2 EphA2 qualitative\2019_12_18_16_08_09--EGFR 0.1nM EGF001\Series018--C00.tifROI1	209.58	142.802	80.5258	213.9	143.135	81.3721	0.1	185.071
J:\data\confocal\20191218 EGFR-mT EGF phospho AB & raft VEGFR2 EphA2 qualitative\2019_12_18_16_08_09--EGFR 0.1nM EGF001\Series018--C00.tifROI2	396.831	312.678	177.798	401.16	325.936	178.482	0.1	405.23
J:\data\confocal\20191218 EGFR-mT EGF phospho AB & raft VEGFR2 EphA2 qualitative\2019_12_18_16_08_09--EGFR 0.1nM EGF001\Series018--C00.tifROI3	209.512	140.37	80.3531	213.829	136.485	81.3259	0.1	181.919
J:\data\confocal\20191218 EGFR-mT EGF phospho AB & raft VEGFR2 EphA2 qualitative\2019_12_18_16_08_09--EGFR 0.1nM EGF001\Series020--C00.tifROI1	208.007	170.829	90.1535	213.381	202.367	92.3953	0.1	221.394
J:\data\confocal\20200501 EGFR EGF phospho experiment\2020_05_01_14_38_12--0.1nM EGF001\Series001--C00.tifROI1	192.245	370.701	91.6703	191.971	388.381	92.1898	0.1	480.429
J:\data\confocal\20200501 EGFR EGF phospho experiment\2020_05_01_14_38_12--0.1nM EGF001\Series001--C00.tifROI3	178.868	291.414	75.4925	183.331	302.672	78.8925	0.1	377.672
J:\data\confocal\20200501 EGFR EGF phospho experiment\2020_05_01_14_38_12--0.1nM EGF001\Series001--C00.tifROI4	95.0334	159.644	42.0861	98.443	166.29	43.1904	0.1	206.899
J:\data\confocal\20200501 EGFR EGF phospho experiment\2020_05_01_14_38_12--0.1nM EGF001\Series001--C00.tifROI5	178.827	289.01	75.4925	183.287	303.072	78.8925	0.1	374.557
J:\data\confocal\20200501 EGFR EGF phospho experiment\2020_05_01_14_38_12--0.1nM EGF001\Series002--C00.tifROI1	93.0151	177.295	42.0301	94.8603	185.401	43.5347	0.1	229.774
J:\data\confocal\20200501 EGFR EGF phospho experiment\2020_05_01_14_38_12--0.1nM EGF001\Series002--C00.tifROI2	76.7587	134.086	36.5136	78.2252	148.548	37.7157	0.1	173.775
J:\data\confocal\20200501 EGFR EGF phospho experiment\2020_05_01_14_38_12--0.1nM EGF001\Series002--C00.tifROI3	76.4561	142.072	36.8531	77.9868	153.281	37.8616	0.1	184.126
J:\data\confocal\20200501 EGFR EGF phospho experiment\2020_05_01_14_38_12--0.1nM EGF001\Series003--C00.tifROI4	111.373	236.531	52.642	114.004	248.831	54.3608	0.1	306.545
J:\data\confocal\20200501 EGFR EGF phospho experiment\2020_05_01_14_38_12--0.1nM EGF001\Series004--C00.tifROI2	61.4958	114.832	34.327	63.0687	123.714	34.897	0.1	148.822
J:\data\confocal\20200501 EGFR EGF phospho experiment\2020_05_01_14_38_12--0.1nM EGF001\Series005--C00.tifROI1	126.304	141.271	60.5914	129.27	193.02	61.3955	0.1	183.087
J:\data\confocal\20200501 EGFR EGF phospho experiment\2020_05_01_14_38_12--0.1nM EGF001\Series005--C00.tifROI2	5.61959	20.1635	3.45754	5.73914	20.1984	3.20036	0.1	26.1318
J:\data\confocal\20200501 EGFR EGF phospho experiment\2020_05_01_14_38_12--0.1nM EGF001\Series005--C00.tifROI4	38.5289	51.7251	12.8773	39.7955	58.8002	15.4774	0.1	67.0358
J:\data\confocal\20200501 EGFR EGF phospho experiment\2020_05_01_14_38_12--0.1nM EGF001\Series006--C00.tifROI2	146.226	191.338	60.3515	147.061	190.239	62.8864	0.1	247.974
J:\data\confocal\20200501 EGFR EGF phospho experiment\2020_05_01_14_38_12--0.1nM EGF001\Series007--C00.tifROI2	14.709	23.5926	5.96814	16.4663	23.8365	5.55138	0.1	30.576
J:\data\confocal\20200501 EGFR EGF phospho experiment\2020_05_01_14_38_12--0.1nM EGF001\Series007--C00.tifROI3	21.8941	55.0802	8.83719	22.7792	59.6357	9.5846	0.1	71.3839
J:\data\confocal\20200501 EGFR EGF phospho experiment\2020_05_01_14_38_12--0.1nM EGF001\Series007--C00.tifROI4	122.979	172.737	52.6909	127.756	182.546	55.8367	0.1	223.867
J:\data\confocal\20200501 EGFR EGF phospho experiment\2020_05_01_14_38_12--0.1nM EGF001\Series008--C00.tifROI1	106.524	188.424	50.0621	109.577	190.576	51.0978	0.1	244.197
J:\data\confocal\20200501 EGFR EGF phospho experiment\2020_05_01_14_38_12--0.1nM EGF001\Series008--C00.tifROI2	137.428	166.291	53.4863	138.585	169.225	54.8492	0.1	215.513
J:\data\confocal\20200501 EGFR EGF phospho experiment\2020_05_01_14_38_12--0.1nM EGF001\Series009--C00.tifROI1	91.5636	206.106	47.0766	90.9733	191.92	47.1659	0.1	267.114
J:\data\confocal\20200501 EGFR EGF phospho experiment\2020_05_01_14_38_12--0.1nM EGF001\Series010--C00.tifROI1	108.694	177.19	46.7757	112.399	186.902	48.1312	0.1	229.639
J:\data\confocal\20200501 EGFR EGF phospho experiment\2020_05_01_14_38_12--0.1nM EGF001\Series011--C00.tifROI1	61.4466	124.745	36.5231	62.862	121.97	38.8502	0.1	161.67
J:\data\confocal\20200501 EGFR EGF phospho experiment\2020_05_01_14_38_12--0.1nM EGF001\Series011--C00.tifROI2	279.238	349.443	117.021	271.293	363.823	116.217	0.1	452.879
J:\data\confocal\20200501 EGFR EGF phospho experiment\2020_05_01_14_38_12--0.1nM EGF001\Series012--C00.tifROI1	189.014	323.344	81.0818	192.504	337.89	84.4087	0.1	419.054
J:\data\confocal\20200501 EGFR EGF phospho experiment\2020_05_01_14_38_12--0.1nM EGF001\Series013--C00.tifROI1	257.334	350.658	105.898	264.814	368.495	110.466	0.1	454.453
J:\data\confocal\20200501 EGFR EGF phospho experiment\2020_05_01_14_38_12--0.1nM EGF001\Series013--C00.tifROI7	93.8172	193.211	45.2518	95.5355	196.288	46.749	0.1	250.402
J:\data\confocal\20200501 EGFR EGF phospho experiment\2020_05_01_14_38_12--0.1nM EGF001\Series014--C00.tifROI1	143.063	310.278	68.0697	148.188	324.363	70.3971	0.1	402.12
J:\data\confocal\20200501 EGFR EGF phospho experiment\2020_05_01_14_38_12--0.1nM EGF001\Series014--C00.tifROI2	114.173	160.741	51.2961	116.374	184.042	53.4085	0.1	208.32
J:\data\confocal\20200501 EGFR EGF phospho experiment\2020_05_01_14_38_12--0.1nM EGF001\Series014--C00.tifROI3	141.716	310.278	68.0697	147.514	324.363	70.3971	0.1	402.12
J:\data\confocal\20200501 EGFR EGF phospho experiment\2020_05_01_14_38_12--0.1nM EGF001\Series014--C00.tifROI4	110.677	140.045	51.3568	115.531	151.389	53.9098	0.1	181.498
J:\data\confocal\20200501 EGFR EGF phospho experiment\2020_05_01_14_38_12--0.1nM EGF001\Series015--C00.tifROI1	88.9133	201.124	43.741	93.1532	207.659	45.5763	0.1	260.656
J:\data\confocal\20200501 EGFR EGF phospho experiment\2020_05_01_14_38_12--0.1nM EGF001\Series016--C00.tifROI1	102.177	171.464	48.3714	107.56	185.673	49.9821	0.1	222.218
J:\data\confocal\20200501 EGFR EGF phospho experiment\2020_05_01_14_38_12--0.1nM EGF001\Series016--C00.tifROI2	102.177	169.66	48.3714	107.56	182.473	49.9821	0.1	219.879
J:\data\confocal\20200501 EGFR EGF phospho experiment\2020_05_01_14_38_12--0.1nM EGF001\Series017--C00.tifROI1	41.8512	89.8768	24.5088	43.3395	93.3919	26.2212	0.1	116.48
J:\data\confocal\20200501 EGFR EGF phospho experiment\2020_05_01_14_38_12--0.1nM EGF001\Series017--C00.tifROI2	227.768	302.29	94.8055	228.056	313.23	96.9465	0.1	391.768
J:\data\confocal\20200501 EGFR EGF phospho experiment\2020_05_01_14_38_12--0.1nM EGF001\Series018--C00.tifROI1	180.427	232.861	83.5524	177.812	234.086	83.4534	0.1	301.788
J:\data\confocal\20200501 EGFR EGF phospho experiment\2020_05_01_14_38_12--0.1nM EGF001\Series018--C00.tifROI4	194.505	346.451	87.3157	197.31	362.524	89.8843	0.1	449.001
J:\data\confocal\20200501 EGFR EGF phospho experiment\2020_05_01_14_38_12--0.1nM EGF001\Series019--C00.tifROI1	156.749	275.781	73.6061	164.208	287.383	74.902	0.1	357.412
J:\data\confocal\20200501 EGFR EGF phospho experiment\2020_05_01_14_38_12--0.1nM EGF001\Series019--C00.tifROI2	48.5992	94.1371	24.3849	49.1966	99.1099	25.5529	0.1	122.002
J:\data\confocal\20200501 EGFR EGF phospho experiment\2020_05_01_14_38_12--0.1nM EGF001\Series019--C00.tifROI3	33.3558	69.0635	14.9722	34.4072	87.343	15.9919	0.1	89.5063
J:\data\confocal\20200501 EGFR EGF phospho experiment\2020_05_01_14_38_12--0.1nM EGF001\Series019--C00.tifROI4	13.8112	24.7601	5.90623	14.4401	27.5073	6.45678	0.1	32.0891
J:\data\confocal\20200501 EGFR EGF phospho experiment\2020_05_01_14_38_12--0.1nM EGF001\Series020--C00.tifROI1	35.2178	85.693	16.7307	36.6931	89.374	17.1107	0.1	111.058
J:\data\confocal\20200501 EGFR EGF phospho experiment\2020_05_01_14_38_12--0.1nM EGF001\Series020--C00.tifROI2	35.2178	86.716	16.622	36.6931	91.269	16.9073	0.1	112.384
J:\data\confocal\20200501 EGFR EGF phospho experiment\2020_05_01_14_38_12--0.1nM EGF001\Series020--C00.tifROI3	170.89	380.065	83.8066	176.944	398.969	86.0917	0.1	492.564
J:\data\confocal\20200501 EGFR EGF phospho experiment\2020_05_01_14_52_16--1nM EGF001\Series001--C00.tifROI1	116.206	349.667	60.6947	118.519	367.47	62.9526	1	453.168
J:\data\confocal\20200501 EGFR EGF phospho experiment\2020_05_01_14_52_16--1nM EGF001\Series001--C00.tifROI2	167.849	212.606	64.724	169.21	217.951	66.1311	1	275.537
J:\data\confocal\20200501 EGFR EGF phospho experiment\2020_05_01_14_52_16--1nM EGF001\Series001--C00.tifROI3	25.6967	73.9014	13.7766	26.4273	80.9701	13.6319	1	95.7762
J:\data\confocal\20200501 EGFR EGF phospho experiment\2020_05_01_14_52_16--1nM EGF001\Series002--C00.tifROI1	47.2849	95.7651	23.7544	48.591	96.9501	24.7582	1	124.112
J:\data\confocal\20200501 EGFR EGF phospho experiment\2020_05_01_14_52_16--1nM EGF001\Series002--C00.tifROI2	193.693	305.969	81.4121	190.074	321.265	81.9335	1	396.535
J:\data\confocal\20200501 EGFR EGF phospho experiment\2020_05_01_14_52_16--1nM EGF001\Series002--C00.tifROI3	120.782	171.154	50.8002	123.901	189.366	52.8606	1	221.815
J:\data\confocal\20200501 EGFR EGF phospho experiment\2020_05_01_14_52_16--1nM EGF001\Series002--C00.tifROI4	120.782	171.388	50.8002	123.901	189.781	52.8606	1	222.119
J:\data\confocal\20200501 EGFR EGF phospho experiment\2020_05_01_14_52_16--1nM EGF001\Series003--C00.tifROI1	249.771	418.293	110.083	261.744	437.538	115.278	1	542.108
J:\data\confocal\20200501 EGFR EGF phospho experiment\2020_05_01_14_52_16--1nM EGF001\Series003--C00.tifROI2	45.5881	79.0725	21.3091	46.7175	84.8522	22.272	1	102.478
J:\data\confocal\20200501 EGFR EGF phospho experiment\2020_05_01_14_52_16--1nM EGF001\Series003--C00.tifROI4	237.445	385.825	103.18	244.817	405.719	107.462	1	500.029
J:\data\confocal\20200501 EGFR EGF phospho experiment\2020_05_01_14_52_16--1nM EGF001\Series003--C00.tifROI5	237.445	385.825	103.18	244.817	405.719	107.462	1	500.029
J:\data\confocal\20200501 EGFR EGF phospho experiment\2020_05_01_14_52_16--1nM EGF001\Series004--C00.tifROI1	213.056	373.776	103.577	220.04	386.789	104.528	1	484.413
J:\data\confocal\20200501 EGFR EGF phospho experiment\2020_05_01_14_52_16--1nM EGF001\Series005--C00.tifROI1	87.6476	226.577	68.5597	117.047	212.788	69.153	1	293.644
J:\data\confocal\20200501 EGFR EGF phospho experiment\2020_05_01_14_52_16--1nM EGF001\Series005--C00.tifROI2	117.442	195.948	50.9315	121.238	200.415	51.9823	1	253.948
J:\data\confocal\20200501 EGFR EGF phospho experiment\2020_05_01_14_52_16--1nM EGF001\Series005--C00.tifROI3	111.071	164.612	48.4957	119.732	141.734	50.5636	1	213.337
J:\data\confocal\20200501 EGFR EGF phospho experiment\2020_05_01_14_52_16--1nM EGF001\Series006--C00.tifROI2	305.612	526.136	162.029	315.896	548.384	169.466	1	681.872
J:\data\confocal\20200501 EGFR EGF phospho experiment\2020_05_01_14_52_16--1nM EGF001\Series006--C00.tifROI3	305.612	526.136	162.029	315.896	548.384	169.466	1	681.872
J:\data\confocal\20200501 EGFR EGF phospho experiment\2020_05_01_14_52_16--1nM EGF001\Series008--C00.tifROI1	128.611	199.329	56.4737	131.096	206.822	58.5571	1	258.331
J:\data\confocal\20200501 EGFR EGF phospho experiment\2020_05_01_14_52_16--1nM EGF001\Series009--C00.tifROI1	124.471	220.35	68.3179	129.516	222.784	70.373	1	285.574
J:\data\confocal\20200501 EGFR EGF phospho experiment\2020_05_01_14_52_16--1nM EGF001\Series009--C00.tifROI2	174.265	337.681	75.2116	173.851	357.75	77.4055	1	437.634
J:\data\confocal\20200501 EGFR EGF phospho experiment\2020_05_01_14_52_16--1nM EGF001\Series009--C00.tifROI3	282.656	643.377	140.295	295.979	669.153	144.1	1	833.817
J:\data\confocal\20200501 EGFR EGF phospho experiment\2020_05_01_14_52_16--1nM EGF001\Series010--C00.tifROI1	315.631	592.089	149.781	314.549	603.354	147.819	1	767.347
J:\data\confocal\20200501 EGFR EGF phospho experiment\2020_05_01_14_52_16--1nM EGF001\Series010--C00.tifROI2	34.6331	78.1404	15.7464	35.9964	81.3672	15.8272	1	101.27
J:\data\confocal\20200501 EGFR EGF phospho experiment\2020_05_01_14_52_16--1nM EGF001\Series011--C00.tifROI1	113.432	281.759	56.4024	117.305	296.54	58.4923	1	365.159
J:\data\confocal\20200501 EGFR EGF phospho experiment\2020_05_01_14_52_16--1nM EGF001\Series011--C00.tifROI2	111.477	290.579	48.1377	125.647	356.582	59.6781	1	376.59
J:\data\confocal\20200501 EGFR EGF phospho experiment\2020_05_01_14_52_16--1nM EGF001\Series012--C00.tifROI1	4.92766	13.4044	1.99183	5.4714	13.0664	2.19063	1	17.3721
J:\data\confocal\20200501 EGFR EGF phospho experiment\2020_05_01_14_52_16--1nM EGF001\Series012--C00.tifROI3	125.703	517.726	74.9763	174.224	546.322	102.01	1	670.973
J:\data\confocal\20200501 EGFR EGF phospho experiment\2020_05_01_14_52_16--1nM EGF001\Series013--C00.tifROI1	94.7137	202.734	46.415	96.4693	215.666	48.3211	1	262.743
J:\data\confocal\20200501 EGFR EGF phospho experiment\2020_05_01_14_52_16--1nM EGF001\Series013--C00.tifROI2	151.317	312.947	71.7583	156.296	326.146	73.5315	1	405.58
J:\data\confocal\20200501 EGFR EGF phospho experiment\2020_05_01_14_52_16--1nM EGF001\Series014--C00.tifROI1	96.9728	136.318	46.2836	98.833	149.697	47.0578	1	176.669
J:\data\confocal\20200501 EGFR EGF phospho experiment\2020_05_01_14_52_16--1nM EGF001\Series015--C00.tifROI1	0	0	0	0	0	0	1	0
J:\data\confocal\20200501 EGFR EGF phospho experiment\2020_05_01_14_52_16--1nM EGF001\Series015--C00.tifROI2	186.589	454.454	77.2897	199.365	511.056	93.5205	1	588.972
J:\data\confocal\20200501 EGFR EGF phospho experiment\2020_05_01_14_52_16--1nM EGF001\Series016--C00.tifROI2	87.633	221.612	36.5859	84.3826	224.167	39.2675	1	287.21
J:\data\confocal\20200501 EGFR EGF phospho experiment\2020_05_01_14_52_16--1nM EGF001\Series016--C00.tifROI3	87.7345	224.205	44.5343	86.4681	222.487	45.946	1	290.57
J:\data\confocal\20200501 EGFR EGF phospho experiment\2020_05_01_14_52_16--1nM EGF001\Series017--C00.tifROI1	129.003	260.393	61.2737	129.951	277.298	63.0291	1	337.47
J:\data\confocal\20200501 EGFR EGF phospho experiment\2020_05_01_14_52_16--1nM EGF001\Series017--C00.tifROI2	169.453	387.839	79.8602	169.138	398.518	80.3111	1	502.64
J:\data\confocal\20200501 EGFR EGF phospho experiment\2020_05_01_14_52_16--1nM EGF001\Series017--C00.tifROI4	154.641	283.344	67.5042	160.26	296.449	69.4619	1	367.213
J:\data\confocal\20200501 EGFR EGF phospho experiment\2020_05_01_14_52_16--1nM EGF001\Series018--C00.tifROI1	142.067	292.902	62.2325	139.379	305.831	63.1871	1	379.601
J:\data\confocal\20200501 EGFR EGF phospho experiment\2020_05_01_14_52_16--1nM EGF001\Series018--C00.tifROI2	20.7247	36.9412	9.05222	21.9916	38.9637	9.06871	1	47.8758
J:\data\confocal\20200501 EGFR EGF phospho experiment\2020_05_01_14_52_16--1nM EGF001\Series018--C00.tifROI4	19.973	26.7835	8.27557	21.6206	20.6394	8.10962	1	34.7114
J:\data\confocal\20200501 EGFR EGF phospho experiment\2020_05_01_14_52_16--1nM EGF001\Series019--C00.tifROI1	120.28	183.918	55.3641	123.844	203.053	56.5373	1	238.358
J:\data\confocal\20200501 EGFR EGF phospho experiment\2020_05_01_14_52_16--1nM EGF001\Series019--C00.tifROI2	260.969	491.193	117.986	266.301	466.867	120.787	1	636.586
J:\data\confocal\20200501 EGFR EGF phospho experiment\2020_05_01_14_52_16--1nM EGF001\Series020--C00.tifROI1	202	407.513	95.4594	209.959	416.523	98.1526	1	528.137
J:\data\confocal\20200501 EGFR EGF phospho experiment\2020_05_01_14_52_16--1nM EGF001\Series020--C00.tifROI2	90.0388	518.927	63.183	93.5753	538.909	66.3021	1	672.529
J:\data\confocal\20200501 EGFR EGF phospho experiment\2020_05_01_14_52_16--1nM EGF001\Series020--C00.tifROI3	140.36	532.341	84.319	146.462	561.109	88.3558	1	689.915
J:\data\confocal\20200501 EGFR EGF phospho experiment\2020_05_01_14_52_16--1nM EGF001\Series020--C00.tifROI5	111.05	177.541	51.615	108.759	183.401	51.7614	1	230.093
J:\data\confocal\20200501 EGFR EGF phospho experiment\2020_05_01_14_52_16--1nM EGF001\Series020--C00.tifROI6	111.081	172.74	51.6174	108.851	175.4	51.7616	1	223.871
J:\data\confocal\20200501 EGFR EGF phospho experiment\2020_05_01_14_52_16--1nM EGF001\Series021--C00.tifROI1	100.389	302.632	47.9478	100.585	314.817	50.6214	1	392.212
J:\data\confocal\20191218 EGFR-mT EGF phospho AB & raft VEGFR2 EphA2 qualitative\2019_12_18_16_29_56--EGFR 1nM EGF001\Series001--C00.tifROI2	158.691	270.473	69.7619	161.983	285.333	71.8393	1	350.533
J:\data\confocal\20191218 EGFR-mT EGF phospho AB & raft VEGFR2 EphA2 qualitative\2019_12_18_16_29_56--EGFR 1nM EGF001\Series002--C00.tifROI1	202.229	335.547	85.5999	205.341	348.904	87.7666	1	434.87
J:\data\confocal\20191218 EGFR-mT EGF phospho AB & raft VEGFR2 EphA2 qualitative\2019_12_18_16_29_56--EGFR 1nM EGF001\Series002--C00.tifROI2	178.451	313.776	82.8214	212.853	403.283	97.0408	1	406.653
J:\data\confocal\20191218 EGFR-mT EGF phospho AB & raft VEGFR2 EphA2 qualitative\2019_12_18_16_29_56--EGFR 1nM EGF001\Series004--C00.tifROI2	127.679	244.757	55.1789	126.474	224.08	55.9421	1	317.206
J:\data\confocal\20191218 EGFR-mT EGF phospho AB & raft VEGFR2 EphA2 qualitative\2019_12_18_16_29_56--EGFR 1nM EGF001\Series005--C00.tifROI1	306.991	211.595	120.652	302.594	203.199	120.092	1	274.227
J:\data\confocal\20191218 EGFR-mT EGF phospho AB & raft VEGFR2 EphA2 qualitative\2019_12_18_16_29_56--EGFR 1nM EGF001\Series006--C00.tifROI1	197.541	48.7714	25.1342	202.96	99.1164	49.8023	1	63.2077
J:\data\confocal\20191218 EGFR-mT EGF phospho AB & raft VEGFR2 EphA2 qualitative\2019_12_18_16_29_56--EGFR 1nM EGF001\Series007--C00.tifROI1	430.738	699.453	197.154	427.12	720.404	199.699	1	906.491
J:\data\confocal\20191218 EGFR-mT EGF phospho AB & raft VEGFR2 EphA2 qualitative\2019_12_18_16_29_56--EGFR 1nM EGF001\Series008--C00.tifROI2	51.6186	107.951	23.389	51.7901	108.008	24.4355	1	139.905
J:\data\confocal\20191218 EGFR-mT EGF phospho AB & raft VEGFR2 EphA2 qualitative\2019_12_18_16_29_56--EGFR 1nM EGF001\Series009--C00.tifROI1	296.858	433.519	120.416	295.077	446.633	123.349	1	561.841
J:\data\confocal\20191218 EGFR-mT EGF phospho AB & raft VEGFR2 EphA2 qualitative\2019_12_18_16_29_56--EGFR 1nM EGF001\Series010--C00.tifROI1	357.171	461.578	155.289	365.976	476.429	155.92	1	598.204
J:\data\confocal\20191218 EGFR-mT EGF phospho AB & raft VEGFR2 EphA2 qualitative\2019_12_18_16_29_56--EGFR 1nM EGF001\Series012--C00.tifROI1	10.1046	10.544	4.5056	10.4988	11.3195	4.3316	1	13.6651
J:\data\confocal\20200401 EGFR EGF phospho experiment\2020_04_01_14_06_22--1nM EGF001\Series001--C00.tifROI2	60.8367	662.705	68.9319	178.288	664.13	117.431	1	858.866
J:\data\confocal\20200401 EGFR EGF phospho experiment\2020_04_01_14_06_22--1nM EGF001\Series001--C00.tifROI3	105.95	237.635	61.6614	108.36	247.031	61.3211	1	307.975
J:\data\confocal\20200401 EGFR EGF phospho experiment\2020_04_01_14_06_22--1nM EGF001\Series001--C00.tifROI5	106.141	198.776	61.664	108.422	208.541	61.3668	1	257.613
J:\data\confocal\20200401 EGFR EGF phospho experiment\2020_04_01_14_06_22--1nM EGF001\Series002--C00.tifROI2	168.33	280.019	74.513	174.007	291.643	77.3211	1	362.905
J:\data\confocal\20200401 EGFR EGF phospho experiment\2020_04_01_14_06_22--1nM EGF001\Series002--C00.tifROI3	210.085	600.372	108.666	215.149	632.731	107.997	1	778.082
J:\data\confocal\20200401 EGFR EGF phospho experiment\2020_04_01_14_06_22--1nM EGF001\Series002--C00.tifROI4	107.62	126.529	51.0454	107.211	126.839	51.6686	1	163.981
J:\data\confocal\20200401 EGFR EGF phospho experiment\2020_04_01_14_06_22--1nM EGF001\Series003--C00.tifROI2	83.4883	150.33	41.4928	86.2828	165.882	42.7614	1	194.828
J:\data\confocal\20200401 EGFR EGF phospho experiment\2020_04_01_14_06_22--1nM EGF001\Series003--C00.tifROI3	35.8206	106.675	21.5011	36.4569	113.924	22.3923	1	138.25
J:\data\confocal\20200401 EGFR EGF phospho experiment\2020_04_01_14_06_22--1nM EGF001\Series004--C00.tifROI1	76.5917	137.65	35.1265	77.8967	144.456	36.3637	1	178.395
J:\data\confocal\20200401 EGFR EGF phospho experiment\2020_04_01_14_06_22--1nM EGF001\Series004--C00.tifROI2	199.376	416.149	99.1582	200.991	429.507	100.406	1	539.33
J:\data\confocal\20200401 EGFR EGF phospho experiment\2020_04_01_14_06_22--1nM EGF001\Series004--C00.tifROI3	300.024	445.748	109.216	478.835	487.829	160.669	1	577.69
J:\data\confocal\20200401 EGFR EGF phospho experiment\2020_04_01_14_06_22--1nM EGF001\Series005--C00.tifROI1	91.4141	158.13	41.8166	93.1076	175.774	43.2473	1	204.937
J:\data\confocal\20200401 EGFR EGF phospho experiment\2020_04_01_14_06_22--1nM EGF001\Series005--C00.tifROI2	146.417	347.522	67.456	152.928	357.658	70.8418	1	450.388
J:\data\confocal\20200401 EGFR EGF phospho experiment\2020_04_01_14_06_22--1nM EGF001\Series005--C00.tifROI4	175.553	400.282	84.6586	179.584	406.706	85.8923	1	518.765
J:\data\confocal\20200401 EGFR EGF phospho experiment\2020_04_01_14_06_22--1nM EGF001\Series006--C00.tifROI1	45.4079	122.651	24.5056	47.1623	131.493	25.9386	1	158.955
J:\data\confocal\20200401 EGFR EGF phospho experiment\2020_04_01_14_06_22--1nM EGF001\Series006--C00.tifROI2	391.447	783.551	183.326	388.436	796.371	180.869	1	1015.48
J:\data\confocal\20200401 EGFR EGF phospho experiment\2020_04_01_14_06_22--1nM EGF001\Series007--C00.tifROI1	109.695	434.204	65.8801	110.97	450.155	67.7432	1	562.729
J:\data\confocal\20200401 EGFR EGF phospho experiment\2020_04_01_14_06_22--1nM EGF001\Series007--C00.tifROI2	81.1758	222.628	42.8865	81.9609	220.351	44.3401	1	288.526
J:\data\confocal\20200401 EGFR EGF phospho experiment\2020_04_01_14_06_22--1nM EGF001\Series008--C00.tifROI1	41.9136	114.575	21.9611	42.3739	112.494	21.171	1	148.49
J:\data\confocal\20200401 EGFR EGF phospho experiment\2020_04_01_14_06_22--1nM EGF001\Series008--C00.tifROI2	143.569	362.833	69.1513	144.862	375.072	69.83	1	470.231
J:\data\confocal\20200401 EGFR EGF phospho experiment\2020_04_01_14_06_22--1nM EGF001\Series009--C00.tifROI1	175.522	590.188	-22.2692	176.203	622.247	-21.0745	1	764.884
J:\data\confocal\20200401 EGFR EGF phospho experiment\2020_04_01_14_06_22--1nM EGF001\Series009--C00.tifROI2	9.40296	9.90762	2.87772	10.5392	10.0007	2.7054	1	12.8403
J:\data\confocal\20200401 EGFR EGF phospho experiment\2020_04_01_14_06_22--1nM EGF001\Series010--C00.tifROI1	208.722	584.408	108.172	215.977	605.988	112.789	1	757.393
J:\data\confocal\20200401 EGFR EGF phospho experiment\2020_04_01_14_06_22--1nM EGF001\Series010--C00.tifROI3	170.59	464.95	83.2546	172.725	473.804	84.6301	1	602.575
J:\data\confocal\20200401 EGFR EGF phospho experiment\2020_04_01_14_06_22--1nM EGF001\Series011--C00.tifROI1	132.013	351.908	66.2273	136.544	363.085	67.5064	1	456.073
J:\data\confocal\20200401 EGFR EGF phospho experiment\2020_04_01_14_06_22--1nM EGF001\Series012--C00.tifROI2	160.739	456.495	84.9864	158.832	470.882	83.6492	1	591.618
J:\data\confocal\20200401 EGFR EGF phospho experiment\2020_04_01_14_06_22--1nM EGF001\Series012--C00.tifROI3	160.859	455.644	83.4342	158.859	470.926	83.5753	1	590.514
J:\data\confocal\20200401 EGFR EGF phospho experiment\2020_04_01_14_06_22--1nM EGF001\Series013--C00.tifROI1	86.8014	423.571	54.8525	86.6117	432.391	55.1697	1	548.948
J:\data\confocal\20200401 EGFR EGF phospho experiment\2020_04_01_14_06_22--1nM EGF001\Series014--C00.tifROI1	140.359	547.737	75.7164	140.197	548.219	77.6929	1	709.867
J:\data\confocal\20200401 EGFR EGF phospho experiment\2020_04_01_14_06_22--1nM EGF001\Series015--C00.tifROI1	141.89	184.95	59.1205	141.245	184.104	60.2852	1	239.695
J:\data\confocal\20200401 EGFR EGF phospho experiment\2020_04_01_14_06_22--1nM EGF001\Series016--C00.tifROI1	229.586	429.771	112.205	243.338	445.57	116.728	1	556.984
J:\data\confocal\20200401 EGFR EGF phospho experiment\2020_04_01_14_06_22--1nM EGF001\Series016--C00.tifROI2	141.382	332.455	68.4772	146.63	350.151	70.5473	1	430.861
J:\data\confocal\20200401 EGFR EGF phospho experiment\2020_04_01_14_06_22--1nM EGF001\Series017--C00.tifROI1	198.4	332.354	76.8465	197.32	349.451	79.3376	1	430.731
J:\data\confocal\20200401 EGFR EGF phospho experiment\2020_04_01_14_06_22--1nM EGF001\Series017--C00.tifROI2	151.414	418.051	79.3079	157.578	438.213	81.1975	1	541.794
J:\data\confocal\20200401 EGFR EGF phospho experiment\2020_04_01_14_06_22--1nM EGF001\Series017--C00.tifROI3	151.414	418.051	79.3079	157.578	438.213	81.1975	1	541.794
J:\data\confocal\20200401 EGFR EGF phospho experiment\2020_04_01_14_06_22--1nM EGF001\Series018--C00.tifROI1	143.158	433.071	114.453	147.187	453.651	113.67	1	561.26
J:\data\confocal\20200401 EGFR EGF phospho experiment\2020_04_01_14_06_22--1nM EGF001\Series019--C00.tifROI1	211.682	638.888	110.978	211.727	643.175	112.251	1	827.998
J:\data\confocal\20200401 EGFR EGF phospho experiment\2020_04_01_14_06_22--1nM EGF001\Series019--C00.tifROI4	11.4559	12.769	3.5421	12.1939	15.9438	3.55382	1	16.5486
J:\data\confocal\20200401 EGFR EGF phospho experiment\2020_04_01_14_06_22--1nM EGF001\Series019--C00.tifROI5	68.0385	171.283	36.0711	69.8757	183.236	37.9757	1	221.982
J:\data\confocal\20200401 EGFR EGF phospho experiment\2020_04_01_14_06_22--1nM EGF001\Series019--C00.tifROI6	8.1571	1.43588	1.36901	11.5753	2.03761	1.71636	1	1.8609
J:\data\confocal\20200401 EGFR EGF phospho experiment\2020_04_01_14_06_22--1nM EGF001\Series020--C00.tifROI2	99.9014	260.337	54.8908	99.4686	274.14	56.373	1	337.397
J:\data\confocal\20200401 EGFR EGF phospho experiment\2020_04_01_14_06_22--1nM EGF001\Series020--C00.tifROI3	99.9014	260.337	54.5913	99.4686	274.14	56.3305	1	337.397
J:\data\confocal\20200401 EGFR EGF phospho experiment\2020_04_01_14_06_22--1nM EGF001\Series020--C00.tifROI4	158.48	673.332	98.5987	162.74	692.497	101.645	1	872.638
J:\data\confocal\20200401 EGFR EGF phospho experiment\2020_04_01_14_06_22--1nM EGF001\Series020--C00.tifROI5	6.23947	4.46864	2.1247	6.55426	4.5334	2.30413	1	5.79136
J:\data\confocal\20200401 EGFR EGF phospho experiment\2020_04_01_14_06_22--1nM EGF001\Series021--C00.tifROI1	42.9917	65.9735	16.4128	43.625	73.4521	17.1971	1	85.5017
J:\data\confocal\20200401 EGFR EGF phospho experiment\2020_04_01_14_06_22--1nM EGF001\Series021--C00.tifROI2	9.20836	17.1338	3.75563	9.72549	17.6007	3.91328	1	22.2054
J:\data\confocal\20200401 EGFR EGF phospho experiment\2020_04_01_14_06_22--1nM EGF001\Series021--C00.tifROI3	142.728	421.809	74.9642	145.619	434.41	77.0522	1	546.664
J:\data\confocal\20200401 EGFR EGF phospho experiment\2020_04_01_14_06_22--1nM EGF001\Series022--C00.tifROI1	175.002	739.465	107.469	178.975	753.323	108.683	1	958.346
J:\data\confocal\20200401 EGFR EGF phospho experiment\2020_04_01_14_06_22--1nM EGF001\Series023--C00.tifROI1	137.601	421.758	73.6652	137.698	436.923	76.3616	1	546.598
J:\data\confocal\20200401 EGFR EGF phospho experiment\2020_04_01_14_06_22--1nM EGF001\Series023--C00.tifROI2	136.655	338.651	65.4283	139.74	346.94	66.4737	1	438.891
J:\data\confocal\20200401 EGFR EGF phospho experiment\2020_04_01_14_06_22--1nM EGF001\Series023--C00.tifROI3	86.6996	116.1	49.0492	88.4633	167.628	51.0778	1	150.466
J:\data\confocal\20200401 EGFR EGF phospho experiment\2020_04_01_14_06_22--1nM EGF001\Series024--C00.tifROI1	96.3066	605.783	68.6726	101.564	637.79	71.4253	1	785.095
J:\data\confocal\20200401 EGFR EGF phospho experiment\2020_04_01_14_06_22--1nM EGF001\Series024--C00.tifROI2	222.646	1141.35	151.524	231.234	1174.55	153.078	1	1479.19
J:\data\confocal\20200401 EGFR EGF phospho experiment\2020_04_01_14_06_22--1nM EGF001\Series024--C00.tifROI3	134.047	540.889	85.3524	137.227	566.577	84.9601	1	700.992
J:\data\confocal\20200401 EGFR EGF phospho experiment\2020_04_01_14_06_22--1nM EGF001\Series025--C00.tifROI1	74.5708	295.249	52.4829	79.0364	317.649	53.4438	1	382.643
J:\data\confocal\20200401 EGFR EGF phospho experiment\2020_04_01_14_06_22--1nM EGF001\Series025--C00.tifROI2	83.2773	335.397	49.033	84.9138	355.558	50.1078	1	434.674
J:\data\confocal\20200401 EGFR EGF phospho experiment\2020_04_01_14_06_22--1nM EGF001\Series026--C00.tifROI1	119.028	258.521	70.2061	115.602	245.287	69.533	1	335.043
J:\data\confocal\20200401 EGFR EGF phospho experiment\2020_04_01_14_06_22--1nM EGF001\Series026--C00.tifROI3	113.122	128.194	43.8407	114.96	131.072	44.6651	1	166.139
J:\data\confocal\20200401 EGFR EGF phospho experiment\2020_04_01_14_06_22--1nM EGF001\Series027--C00.tifROI2	249.437	227.419	101.647	252.973	220.223	102.351	1	294.735
J:\data\confocal\20200401 EGFR EGF phospho experiment\2020_04_01_14_06_22--1nM EGF001\Series028--C00.tifROI1	83.3222	253.312	46.0914	85.6764	261.194	47.8152	1	328.293
J:\data\confocal\20200401 EGFR EGF phospho experiment\2020_04_01_14_06_22--1nM EGF001\Series029--C00.tifROI1	132.042	429.182	72.6405	137.038	445.132	74.5882	1	556.22
J:\data\confocal\20200401 EGFR EGF phospho experiment\2020_04_01_14_06_22--1nM EGF001\Series030--C00.tifROI1	289.948	530.191	130.99	299.256	558.822	134.288	1	687.127
J:\data\confocal\20200401 EGFR EGF phospho experiment\2020_04_01_14_06_22--1nM EGF001\Series030--C00.tifROI2	148.114	351.375	69.8901	151.538	365.286	72.4124	1	455.381
J:\data\confocal\20200401 EGFR EGF phospho experiment\2020_04_01_14_06_22--1nM EGF001\Series031--C00.tifROI1	139.918	490.493	77.8623	145.031	499.505	80.3213	1	635.679
J:\data\confocal\20200401 EGFR EGF phospho experiment\2020_04_01_14_06_22--1nM EGF001\Series031--C00.tifROI2	168.116	383.465	82.133	171.689	401.104	83.2125	1	496.97
J:\data\confocal\20200401 EGFR EGF phospho experiment\2020_04_01_14_06_22--1nM EGF001\Series032--C00.tifROI1	146.903	534.903	86.3609	147.149	549.566	87.0969	1	693.234
J:\data\confocal\20200401 EGFR EGF phospho experiment\2020_04_01_14_06_22--1nM EGF001\Series032--C00.tifROI4	75.7611	153.038	38.5772	75.2741	160.084	35.9245	1	198.337
J:\data\confocal\20200401 EGFR EGF phospho experiment\2020_04_01_14_06_22--1nM EGF001\Series032--C00.tifROI5	100.304	195.694	43.7685	98.6951	178.354	44.6414	1	253.619
J:\data\confocal\20200401 EGFR EGF phospho experiment\2020_04_01_14_06_22--1nM EGF001\Series032--C00.tifROI7	148.113	432.526	81.2065	153.177	442.258	82.7232	1	560.554
J:\data\confocal\20200401 EGFR EGF phospho experiment\2020_04_01_14_06_22--1nM EGF001\Series033--C00.tifROI2	97.1394	367.792	53.4808	100.532	378.674	55.8419	1	476.658
J:\data\confocal\20200401 EGFR EGF phospho experiment\2020_04_01_14_06_22--1nM EGF001\Series033--C00.tifROI3	110.187	369.81	56.4092	107.322	379.664	57.682	1	479.274
J:\data\confocal\20200401 EGFR EGF phospho experiment\2020_04_01_14_06_22--1nM EGF001\Series034--C00.tifROI1	151.286	527.98	88.2875	151.706	545.186	89.3905	1	684.262
J:\data\confocal\20200401 EGFR EGF phospho experiment\2020_04_01_14_06_22--1nM EGF001\Series035--C00.tifROI2	300.268	1037.23	174.207	294.187	1026.92	171.882	1	1344.25
J:\data\confocal\20200401 EGFR EGF phospho experiment\2020_04_01_14_06_22--1nM EGF001\Series036--C00.tifROI1	90.709	267.994	48.9745	93.5608	284.543	50.395	1	347.321
J:\data\confocal\20200401 EGFR EGF phospho experiment\2020_04_01_14_06_22--1nM EGF001\Series037--C00.tifROI1	233.677	712.529	130.571	244.166	751.416	134.124	1	923.438
J:\data\confocal\20200401 EGFR EGF phospho experiment\2020_04_01_14_06_22--1nM EGF001\Series037--C00.tifROI2	52.4343	156.625	33.5447	56.9824	179.932	34.3022	1	202.986
J:\data\confocal\20200401 EGFR EGF phospho experiment\2020_04_01_14_06_22--1nM EGF001\Series038--C00.tifROI2	129.608	653.54	87.3842	134.225	686.194	91.6642	1	846.987
J:\data\confocal\20200401 EGFR EGF phospho experiment\2020_04_01_14_06_22--1nM EGF001\Series039--C00.tifROI1	94.6202	396.344	59.7953	95.9264	406.487	60.6669	1	513.662
J:\data\confocal\20200401 EGFR EGF phospho experiment\2020_04_01_14_06_22--1nM EGF001\Series039--C00.tifROI3	98.3954	419.93	72.8767	98.1104	429.543	65.26	1	544.229
J:\data\confocal\20200401 EGFR EGF phospho experiment\2020_04_01_14_06_22--1nM EGF001\Series040--C00.tifROI1	49.8613	131.958	25.8802	49.9321	127.176	27.1194	1	171.017
J:\data\confocal\20200401 EGFR EGF phospho experiment\2020_04_01_14_06_22--1nM EGF001\Series040--C00.tifROI2	56.3062	165.243	32.3464	56.7319	171.979	32.6871	1	214.156
J:\data\confocal\20200401 EGFR EGF phospho experiment\2020_04_01_14_06_22--1nM EGF001\Series040--C00.tifROI5	42.3973	112.502	21.889	43.2665	119.84	21.2578	1	145.802
J:\data\confocal\20200401 EGFR EGF phospho experiment\2020_04_01_14_34_12--10nM EGF001\Series001--C00.tifROI1	151.52	337.832	74.2765	151.096	348.655	75.4165	10	437.831
J:\data\confocal\20200401 EGFR EGF phospho experiment\2020_04_01_14_34_12--10nM EGF001\Series001--C00.tifROI2	135.728	376.313	71.2061	140.449	394.92	73.9718	10	487.701
J:\data\confocal\20200401 EGFR EGF phospho experiment\2020_04_01_14_34_12--10nM EGF001\Series002--C00.tifROI1	223.267	607.819	108.606	219.433	629.667	112.182	10	787.734
J:\data\confocal\20200401 EGFR EGF phospho experiment\2020_04_01_14_34_12--10nM EGF001\Series003--C00.tifROI1	139.782	643.688	88.5698	144.376	655.5	91.8514	10	834.219
J:\data\confocal\20200401 EGFR EGF phospho experiment\2020_04_01_14_34_12--10nM EGF001\Series003--C00.tifROI2	226.886	425.818	104.317	224.603	444.225	106.97	10	551.86
J:\data\confocal\20200401 EGFR EGF phospho experiment\2020_04_01_14_34_12--10nM EGF001\Series004--C00.tifROI2	277.303	837.038	150.556	280.184	856.47	156.735	10	1084.8
J:\data\confocal\20200401 EGFR EGF phospho experiment\2020_04_01_14_34_12--10nM EGF001\Series004--C00.tifROI3	279.07	833.149	150.556	280.32	856.356	156.735	10	1079.76
J:\data\confocal\20200401 EGFR EGF phospho experiment\2020_04_01_14_34_12--10nM EGF001\Series005--C00.tifROI4	242.187	542.684	118.068	248.138	565.7	119.619	10	703.318
J:\data\confocal\20200401 EGFR EGF phospho experiment\2020_04_01_14_34_12--10nM EGF001\Series006--C00.tifROI1	264.537	811.805	145.043	269.656	818.514	150.109	10	1052.1
J:\data\confocal\20200401 EGFR EGF phospho experiment\2020_04_01_14_34_12--10nM EGF001\Series007--C00.tifROI1	85.1151	420.156	55.8577	86.848	432.256	55.9846	10	544.522
J:\data\confocal\20200401 EGFR EGF phospho experiment\2020_04_01_14_34_12--10nM EGF001\Series007--C00.tifROI2	147.018	830.002	95.7787	149.311	853.938	99.7285	10	1075.68
J:\data\confocal\20200401 EGFR EGF phospho experiment\2020_04_01_14_34_12--10nM EGF001\Series008--C00.tifROI1	168.7	706.925	101.232	175.184	727.571	104.391	10	916.175
J:\data\confocal\20200401 EGFR EGF phospho experiment\2020_04_01_14_34_12--10nM EGF001\Series008--C00.tifROI2	9.17883	16.6314	0	9.86081	17.8917	0	10	21.5543
J:\data\confocal\20200401 EGFR EGF phospho experiment\2020_04_01_14_34_12--10nM EGF001\Series009--C00.tifROI1	157.77	401.999	76.3777	157.172	428.348	78.1753	10	520.99
J:\data\confocal\20200401 EGFR EGF phospho experiment\2020_04_01_14_34_12--10nM EGF001\Series009--C00.tifROI2	303.466	712.417	155.544	309.856	733.123	159.36	10	923.292
J:\data\confocal\20200401 EGFR EGF phospho experiment\2020_04_01_14_34_12--10nM EGF001\Series010--C00.tifROI2	103.951	297.609	53.5716	104.755	310.855	54.451	10	385.701
J:\data\confocal\20200401 EGFR EGF phospho experiment\2020_04_01_14_34_12--10nM EGF001\Series010--C00.tifROI3	92.045	306.557	51.8154	103.61	323.384	54.5579	10	397.298
J:\data\confocal\20200401 EGFR EGF phospho experiment\2020_04_01_14_34_12--10nM EGF001\Series011--C00.tifROI1	120.398	409.131	66.3835	123.308	431.674	68.8963	10	530.233
J:\data\confocal\20200401 EGFR EGF phospho experiment\2020_04_01_14_34_12--10nM EGF001\Series011--C00.tifROI2	146.176	359.338	72.2058	151.722	370.721	74.0864	10	465.702
J:\data\confocal\20200401 EGFR EGF phospho experiment\2020_04_01_14_34_12--10nM EGF001\Series011--C00.tifROI3	146.176	359.338	72.2058	151.722	370.721	74.0864	10	465.702
J:\data\confocal\20200401 EGFR EGF phospho experiment\2020_04_01_14_34_12--10nM EGF001\Series012--C00.tifROI1	198.786	431.559	97.7704	191.34	449.037	97.5189	10	559.3
J:\data\confocal\20200401 EGFR EGF phospho experiment\2020_04_01_14_34_12--10nM EGF001\Series013--C00.tifROI2	121.784	472.756	76.3011	126.081	496.341	78.5441	10	612.691
J:\data\confocal\20200401 EGFR EGF phospho experiment\2020_04_01_14_34_12--10nM EGF001\Series014--C00.tifROI1	99.8531	354.995	63.9955	103.042	368.324	65.0999	10	460.074
J:\data\confocal\20200401 EGFR EGF phospho experiment\2020_04_01_14_34_12--10nM EGF001\Series015--C00.tifROI1	57.5074	196.749	33.4707	59.5039	210.292	34.4538	10	254.986
J:\data\confocal\20200401 EGFR EGF phospho experiment\2020_04_01_14_34_12--10nM EGF001\Series015--C00.tifROI2	313.954	796.601	159.021	316.478	824.304	163.801	10	1032.4
J:\data\confocal\20200401 EGFR EGF phospho experiment\2020_04_01_14_34_12--10nM EGF001\Series016--C00.tifROI5	199.244	674.511	111.363	200.847	696.6	113.593	10	874.167
J:\data\confocal\20200401 EGFR EGF phospho experiment\2020_04_01_14_34_12--10nM EGF001\Series017--C00.tifROI2	61.5518	494.337	86.0205	103.923	502.91	85.4538	10	640.661
J:\data\confocal\20200401 EGFR EGF phospho experiment\2020_04_01_14_34_12--10nM EGF001\Series018--C00.tifROI1	159.618	435.447	77.8669	160.403	445.918	79.0805	10	564.34
J:\data\confocal\20200401 EGFR EGF phospho experiment\2020_04_01_14_34_12--10nM EGF001\Series019--C00.tifROI1	186.998	609.889	109.664	188.187	621.589	108.036	10	790.416
J:\data\confocal\20200401 EGFR EGF phospho experiment\2020_04_01_14_34_12--10nM EGF001\Series019--C00.tifROI2	185.138	607.426	108.565	188.107	619.387	108.129	10	787.224
J:\data\confocal\20200401 EGFR EGF phospho experiment\2020_04_01_14_34_12--10nM EGF001\Series020--C00.tifROI1	212.394	591.931	101.182	208.333	597.657	101.981	10	767.142
J:\data\confocal\20200401 EGFR EGF phospho experiment\2020_04_01_14_34_12--10nM EGF001\Series021--C00.tifROI1	87.1999	340.542	51.6807	89.9601	349.795	53.1509	10	441.343
J:\data\confocal\20200401 EGFR EGF phospho experiment\2020_04_01_14_34_12--10nM EGF001\Series021--C00.tifROI2	71.8142	305.508	46.8695	94.0652	385.712	58.3648	10	395.938
J:\data\confocal\20200401 EGFR EGF phospho experiment\2020_04_01_14_34_12--10nM EGF001\Series022--C00.tifROI1	199.084	896.64	129.816	193.905	901.352	127.825	10	1162.05
J:\data\confocal\20200401 EGFR EGF phospho experiment\2020_04_01_14_34_12--10nM EGF001\Series023--C00.tifROI1	151.25	688.285	93.4649	153.869	706.069	95.5817	10	892.018
J:\data\confocal\20200401 EGFR EGF phospho experiment\2020_04_01_14_34_12--10nM EGF001\Series023--C00.tifROI2	54.5761	183.1	32.1604	56.573	184.782	33.0792	10	237.298
J:\data\confocal\20200401 EGFR EGF phospho experiment\2020_04_01_14_34_12--10nM EGF001\Series024--C00.tifROI1	80.5862	286.604	46.278	81.5127	301.439	47.6626	10	371.439
J:\data\confocal\20200401 EGFR EGF phospho experiment\2020_04_01_14_34_12--10nM EGF001\Series025--C00.tifROI1	274.697	418.269	121.521	283.359	429.944	122.01	10	542.077
J:\data\confocal\20200401 EGFR EGF phospho experiment\2020_04_01_14_34_12--10nM EGF001\Series026--C00.tifROI1	123.76	754.363	89.0584	126.804	772.467	91.692	10	977.654
J:\data\confocal\20200401 EGFR EGF phospho experiment\2020_04_01_14_34_12--10nM EGF001\Series027--C00.tifROI2	114.889	398.132	65.7078	118.604	412.483	66.6595	10	515.979
J:\data\confocal\20200401 EGFR EGF phospho experiment\2020_04_01_14_34_12--10nM EGF001\Series028--C00.tifROI2	253.543	836.082	139.173	260.015	862.094	141.981	10	1083.56
J:\data\confocal\20200401 EGFR EGF phospho experiment\2020_04_01_14_34_12--10nM EGF001\Series028--C00.tifROI4	197.009	747.409	113.727	201.695	775.295	117.668	10	968.643
J:\data\confocal\20200401 EGFR EGF phospho experiment\2020_04_01_14_34_12--10nM EGF001\Series029--C00.tifROI1	107.302	630.016	73.9292	108.493	658.152	76.3704	10	816.5
J:\data\confocal\20200401 EGFR EGF phospho experiment\2020_04_01_14_34_12--10nM EGF001\Series030--C00.tifROI1	156.828	662.68	95.2561	163.375	688.588	99.7227	10	858.834
J:\data\confocal\20200401 EGFR EGF phospho experiment\2020_04_01_14_34_12--10nM EGF001\Series031--C00.tifROI1	171.213	482.78	94.5185	176.129	504.024	96.4139	10	625.683
J:\data\confocal\20200401 EGFR EGF phospho experiment\2020_04_01_14_34_12--10nM EGF001\Series031--C00.tifROI2	109.863	170.723	49.9846	110.617	208.087	51.5608	10	221.257
J:\data\confocal\20200401 EGFR EGF phospho experiment\2020_04_01_14_34_12--10nM EGF001\Series031--C00.tifROI3	517.404	487.043	206.571	531.686	502.686	209.735	10	631.208
J:\data\confocal\20200401 EGFR EGF phospho experiment\2020_04_01_14_34_12--10nM EGF001\Series031--C00.tifROI4	77.4202	494.4	73.2047	89.5011	564.365	73.4778	10	640.742
J:\data\confocal\20200401 EGFR EGF phospho experiment\2020_04_01_14_34_12--10nM EGF001\Series032--C00.tifROI2	144.202	655.56	89.5137	148.729	670.054	92.9259	10	849.605
J:\data\confocal\20200401 EGFR EGF phospho experiment\2020_04_01_14_34_12--10nM EGF001\Series033--C00.tifROI1	121.912	532.571	74.1669	123.295	561.938	76.6617	10	690.212
J:\data\confocal\20200401 EGFR EGF phospho experiment\2020_04_01_14_34_12--10nM EGF001\Series033--C00.tifROI2	308.45	576.11	123.541	304.173	595.928	125.324	10	746.638
J:\data\confocal\20200401 EGFR EGF phospho experiment\2020_04_01_14_34_12--10nM EGF001\Series034--C00.tifROI1	256.893	767.027	142.626	258.314	798.041	143.992	10	994.067
J:\data\confocal\20200401 EGFR EGF phospho experiment\2020_04_01_14_34_12--10nM EGF001\Series035--C00.tifROI1	100.518	333.015	56.3716	102.826	343.889	57.2889	10	431.588
J:\data\confocal\20200401 EGFR EGF phospho experiment\2020_04_01_14_34_12--10nM EGF001\Series036--C00.tifROI1	6.31062	9.63365	2.77178	6.80761	10.7818	2.95123	10	12.4852
J:\data\confocal\20200401 EGFR EGF phospho experiment\2020_04_01_14_34_12--10nM EGF001\Series036--C00.tifROI2	255.907	662.653	129.896	251.866	673.754	127.501	10	858.798
J:\data\confocal\20200401 EGFR EGF phospho experiment\2020_04_01_14_34_12--10nM EGF001\Series036--C00.tifROI3	256.055	662.653	129.903	252.231	673.754	127.501	10	858.798
J:\data\confocal\20200401 EGFR EGF phospho experiment\2020_04_01_14_34_12--10nM EGF001\Series037--C00.tifROI1	117.123	577.332	-2.42746	121.643	600.751	-2.94521	10	748.222
J:\data\confocal\20200401 EGFR EGF phospho experiment\2020_04_01_14_34_12--10nM EGF001\Series037--C00.tifROI2	-5.25303	16.8726	85.2505	-5.30069	32.3799	85.7797	10	21.8669
J:\data\confocal\20200401 EGFR EGF phospho experiment\2020_04_01_14_34_12--10nM EGF001\Series038--C00.tifROI2	121.031	515.396	73.4875	124.988	534.583	76.5126	10	667.953
J:\data\confocal\20200401 EGFR EGF phospho experiment\2020_04_01_14_34_12--10nM EGF001\Series039--C00.tifROI1	154.704	580.991	87.0788	161.004	603.049	91.3959	10	752.965
J:\data\confocal\20200401 EGFR EGF phospho experiment\2020_04_01_14_34_12--10nM EGF001\Series040--C00.tifROI1	157.722	661.051	111.674	155.175	679.59	110.366	10	856.721
J:\data\confocal\20200401 EGFR EGF phospho experiment\2020_04_01_14_34_12--10nM EGF001\Series040--C00.tifROI2	165.098	665.26	111.322	156.065	681.974	109.809	10	862.177
J:\data\confocal\20191218 EGFR-mT EGF phospho AB & raft VEGFR2 EphA2 qualitative\2019_12_18_16_46_45--EGFR 10nM EGF001\Series001--C00.tifROI1	152.995	477.923	86.7699	160.753	490.266	89.6075	10	619.388
J:\data\confocal\20191218 EGFR-mT EGF phospho AB & raft VEGFR2 EphA2 qualitative\2019_12_18_16_46_45--EGFR 10nM EGF001\Series002--C00.tifROI3	119.157	292.502	56.3051	122.891	307.623	58.5422	10	379.083
J:\data\confocal\20191218 EGFR-mT EGF phospho AB & raft VEGFR2 EphA2 qualitative\2019_12_18_16_46_45--EGFR 10nM EGF001\Series002--C00.tifROI4	120.63	291.362	56.4928	123.915	304.824	58.9422	10	377.605
J:\data\confocal\20191218 EGFR-mT EGF phospho AB & raft VEGFR2 EphA2 qualitative\2019_12_18_16_46_45--EGFR 10nM EGF001\Series003--C00.tifROI1	98.518	181.337	47.5666	100.157	194.483	49.603	10	235.013
J:\data\confocal\20191218 EGFR-mT EGF phospho AB & raft VEGFR2 EphA2 qualitative\2019_12_18_16_46_45--EGFR 10nM EGF001\Series004--C00.tifROI2	2.78268	532.73	17.3462	16.4952	532.697	50.8562	10	690.418
J:\data\confocal\20191218 EGFR-mT EGF phospho AB & raft VEGFR2 EphA2 qualitative\2019_12_18_16_46_45--EGFR 10nM EGF001\Series005--C00.tifROI1	183.69	698.623	109.92	188.473	713.834	112.488	10	905.415
J:\data\confocal\20191218 EGFR-mT EGF phospho AB & raft VEGFR2 EphA2 qualitative\2019_12_18_16_46_45--EGFR 10nM EGF001\Series006--C00.tifROI1	9.78493	495.084	22.954	72.4185	502.649	55.9178	10	641.629
J:\data\confocal\20191218 EGFR-mT EGF phospho AB & raft VEGFR2 EphA2 qualitative\2019_12_18_16_46_45--EGFR 10nM EGF001\Series007--C00.tifROI2	259.209	751.387	142.99	267.441	798.903	147.046	10	973.797
J:\data\confocal\20191218 EGFR-mT EGF phospho AB & raft VEGFR2 EphA2 qualitative\2019_12_18_16_46_45--EGFR 10nM EGF001\Series007--C00.tifROI3	259.209	751.387	142.99	267.441	798.903	147.046	10	973.797
J:\data\confocal\20191218 EGFR-mT EGF phospho AB & raft VEGFR2 EphA2 qualitative\2019_12_18_16_46_45--EGFR 10nM EGF001\Series008--C00.tifROI1	264.433	668.343	131.65	270.23	697.593	135.334	10	866.172
J:\data\confocal\20191218 EGFR-mT EGF phospho AB & raft VEGFR2 EphA2 qualitative\2019_12_18_16_46_45--EGFR 10nM EGF001\Series008--C00.tifROI2	264.433	668.343	131.65	270.23	697.593	135.334	10	866.172
J:\data\confocal\20191218 EGFR-mT EGF phospho AB & raft VEGFR2 EphA2 qualitative\2019_12_18_16_46_45--EGFR 10nM EGF001\Series009--C00.tifROI1	71.3917	117.02	30.901	70.1938	112.078	31.8945	10	151.658
J:\data\confocal\20191218 EGFR-mT EGF phospho AB & raft VEGFR2 EphA2 qualitative\2019_12_18_16_46_45--EGFR 10nM EGF001\Series009--C00.tifROI2	235.384	603.455	117.067	237.922	619.648	119.581	10	782.078
J:\data\confocal\20191218 EGFR-mT EGF phospho AB & raft VEGFR2 EphA2 qualitative\2019_12_18_16_46_45--EGFR 10nM EGF001\Series009--C00.tifROI3	248.44	666.893	127.273	244.491	668.104	125.534	10	864.294
J:\data\confocal\20191218 EGFR-mT EGF phospho AB & raft VEGFR2 EphA2 qualitative\2019_12_18_16_46_45--EGFR 10nM EGF001\Series010--C00.tifROI1	0	1095.39	0	0	1137.12	0	10	1419.63
J:\data\confocal\20191218 EGFR-mT EGF phospho AB & raft VEGFR2 EphA2 qualitative\2019_12_18_16_46_45--EGFR 10nM EGF001\Series011--C00.tifROI1	165.061	345.591	79.5162	170.06	362.035	81.4736	10	447.886
J:\data\confocal\20191218 EGFR-mT EGF phospho AB & raft VEGFR2 EphA2 qualitative\2019_12_18_16_46_45--EGFR 10nM EGF001\Series012--C00.tifROI2	184.924	710.07	104.839	190.473	731.785	108.624	10	920.251
J:\data\confocal\20191218 EGFR-mT EGF phospho AB & raft VEGFR2 EphA2 qualitative\2019_12_18_16_46_45--EGFR 10nM EGF001\Series013--C00.tifROI1	177.556	393.651	85.3434	182.382	406.141	87.0707	10	510.172
J:\data\confocal\20191218 EGFR-mT EGF phospho AB & raft VEGFR2 EphA2 qualitative\2019_12_18_16_46_45--EGFR 10nM EGF001\Series014--C00.tifROI1	94.7784	168.785	43.4748	96.9919	173.093	45.4162	10	218.745
J:\data\confocal\20191218 EGFR-mT EGF phospho AB & raft VEGFR2 EphA2 qualitative\2019_12_18_16_46_45--EGFR 10nM EGF001\Series016--C00.tifROI1	83.6291	288.127	55.6845	87.6094	304.291	56.565	10	373.413
J:\data\confocal\20191218 EGFR-mT EGF phospho AB & raft VEGFR2 EphA2 qualitative\2019_12_18_16_46_45--EGFR 10nM EGF001\Series016--C00.tifROI2	83.6291	182.54	55.6845	87.6094	241.857	56.565	10	236.572
J:\data\confocal\20191218 EGFR-mT EGF phospho AB & raft VEGFR2 EphA2 qualitative\2019_12_18_16_46_45--EGFR 10nM EGF001\Series017--C00.tifROI1	200.971	647.542	114.417	204.957	657.723	113.627	10	839.214
J:\data\confocal\20191218 EGFR-mT EGF phospho AB & raft VEGFR2 EphA2 qualitative\2019_12_18_16_46_45--EGFR 10nM EGF001\Series018--C00.tifROI1	205.084	366.787	91.7348	206.906	384.438	94.521	10	475.356
J:\data\confocal\20191218 EGFR-mT EGF phospho AB & raft VEGFR2 EphA2 qualitative\2019_12_18_16_46_45--EGFR 10nM EGF001\Series018--C00.tifROI2	205.084	366.787	91.7348	206.906	384.438	94.521	10	475.356
J:\data\confocal\20200501 EGFR EGF phospho experiment\2020_05_01_15_10_44--10nM EGF001\Series001--C00.tifROI2	44.1197	132.565	27.7448	45.2978	146.473	28.4099	10	171.805
J:\data\confocal\20200501 EGFR EGF phospho experiment\2020_05_01_15_10_44--10nM EGF001\Series001--C00.tifROI3	149.261	577.747	90.406	153.747	593.318	92.4194	10	748.76
J:\data\confocal\20200501 EGFR EGF phospho experiment\2020_05_01_15_10_44--10nM EGF001\Series002--C00.tifROI1	51.1092	203.665	31.025	52.2323	196.433	31.8405	10	263.949
J:\data\confocal\20200501 EGFR EGF phospho experiment\2020_05_01_15_10_44--10nM EGF001\Series002--C00.tifROI2	90.4401	383.467	51.651	89.193	394.069	51.8586	10	496.974
J:\data\confocal\20200501 EGFR EGF phospho experiment\2020_05_01_15_10_44--10nM EGF001\Series002--C00.tifROI3	115.582	435.025	67.3668	114.103	445.699	68.6049	10	563.793
J:\data\confocal\20200501 EGFR EGF phospho experiment\2020_05_01_15_10_44--10nM EGF001\Series002--C00.tifROI4	114.251	515.101	63.6813	114.179	446.205	68.0602	10	667.571
J:\data\confocal\20200501 EGFR EGF phospho experiment\2020_05_01_15_10_44--10nM EGF001\Series003--C00.tifROI1	178.266	798.476	114.369	184.192	827.135	117.674	10	1034.82
J:\data\confocal\20200501 EGFR EGF phospho experiment\2020_05_01_15_10_44--10nM EGF001\Series004--C00.tifROI2	236.412	698.559	126.509	237.964	726.773	130.931	10	905.332
J:\data\confocal\20200501 EGFR EGF phospho experiment\2020_05_01_15_10_44--10nM EGF001\Series005--C00.tifROI2	408.394	853.555	128.566	982.27	881.698	130.153	10	1106.21
J:\data\confocal\20200501 EGFR EGF phospho experiment\2020_05_01_15_10_44--10nM EGF001\Series005--C00.tifROI3	194.626	831.315	144.67	173.203	931.972	132.413	10	1077.38
J:\data\confocal\20200501 EGFR EGF phospho experiment\2020_05_01_15_10_44--10nM EGF001\Series006--C00.tifROI2	53.8201	471.629	46.3624	55.983	486.801	47.7863	10	611.231
J:\data\confocal\20200501 EGFR EGF phospho experiment\2020_05_01_15_10_44--10nM EGF001\Series007--C00.tifROI1	186.651	704.137	112.688	189.911	725.969	115.506	10	912.561
J:\data\confocal\20200501 EGFR EGF phospho experiment\2020_05_01_15_10_44--10nM EGF001\Series008--C00.tifROI1	161.855	524.183	90.0124	164.942	537.846	92.851	10	679.341
J:\data\confocal\20200501 EGFR EGF phospho experiment\2020_05_01_15_10_44--10nM EGF001\Series009--C00.tifROI1	188.692	322.712	85.7623	195.26	339.517	88.3436	10	418.235
J:\data\confocal\20200501 EGFR EGF phospho experiment\2020_05_01_15_10_44--10nM EGF001\Series009--C00.tifROI2	108.026	369.83	63.4437	108.676	383.476	64.577	10	479.3
J:\data\confocal\20200501 EGFR EGF phospho experiment\2020_05_01_15_10_44--10nM EGF001\Series010--C00.tifROI1	133.837	459.621	73.3326	136.141	476.008	75.2107	10	595.669
J:\data\confocal\20200501 EGFR EGF phospho experiment\2020_05_01_15_10_44--10nM EGF001\Series011--C00.tifROI1	229.778	831.499	134.506	226.72	841.693	134.277	10	1077.62
J:\data\confocal\20200501 EGFR EGF phospho experiment\2020_05_01_15_10_44--10nM EGF001\Series011--C00.tifROI2	18.6167	71.3149	8.20332	19.3352	75.1175	8.89242	10	92.4241
J:\data\confocal\20200501 EGFR EGF phospho experiment\2020_05_01_15_10_44--10nM EGF001\Series011--C00.tifROI3	77.2488	410.36	54.1474	101.222	422.19	58.3444	10	531.827
J:\data\confocal\20200501 EGFR EGF phospho experiment\2020_05_01_15_10_44--10nM EGF001\Series011--C00.tifROI4	302.034	1009.01	172.859	295.37	1022.68	171.393	10	1307.67
J:\data\confocal\20200501 EGFR EGF phospho experiment\2020_05_01_15_10_44--10nM EGF001\Series011--C00.tifROI5	130.523	430.113	73.7627	135.5	451.456	75.9147	10	557.427
J:\data\confocal\20200501 EGFR EGF phospho experiment\2020_05_01_15_10_44--10nM EGF001\Series011--C00.tifROI7	130.523	430.113	73.7627	135.5	451.456	75.9147	10	557.427
J:\data\confocal\20200501 EGFR EGF phospho experiment\2020_05_01_15_10_44--10nM EGF001\Series012--C00.tifROI3	81.3205	363.991	57.4549	86.8403	381.952	59.6916	10	471.733
J:\data\confocal\20200501 EGFR EGF phospho experiment\2020_05_01_15_10_44--10nM EGF001\Series012--C00.tifROI4	85.6884	359.344	56.5483	89.1814	374.519	58.4703	10	465.71
J:\data\confocal\20200501 EGFR EGF phospho experiment\2020_05_01_15_10_44--10nM EGF001\Series013--C00.tifROI1	181.773	652.046	109.014	187.461	680.084	112.969	10	845.052
J:\data\confocal\20200501 EGFR EGF phospho experiment\2020_05_01_15_10_44--10nM EGF001\Series013--C00.tifROI2	132.264	486.659	93.8331	183.944	651.452	122.283	10	630.711
J:\data\confocal\20200501 EGFR EGF phospho experiment\2020_05_01_15_10_44--10nM EGF001\Series014--C00.tifROI1	151.21	711.599	101.062	156.509	727.295	103.642	10	922.232
J:\data\confocal\20200501 EGFR EGF phospho experiment\2020_05_01_15_10_44--10nM EGF001\Series014--C00.tifROI2	153.205	765.973	95.171	154.732	772.033	98.3339	10	992.701
J:\data\confocal\20200501 EGFR EGF phospho experiment\2020_05_01_15_10_44--10nM EGF001\Series015--C00.tifROI2	228.353	630.025	119.924	236.354	651.986	123.292	10	816.512
J:\data\confocal\20200501 EGFR EGF phospho experiment\2020_05_01_15_10_44--10nM EGF001\Series016--C00.tifROI1	229.815	499.663	111.669	238.773	524.308	116.515	10	647.564
J:\data\confocal\20200501 EGFR EGF phospho experiment\2020_05_01_15_10_44--10nM EGF001\Series016--C00.tifROI3	226.724	505.378	112.065	236.835	530.749	117.206	10	654.97
J:\data\confocal\20200501 EGFR EGF phospho experiment\2020_05_01_15_10_44--10nM EGF001\Series017--C00.tifROI2	187.598	424.842	91.1368	184.113	434.794	92.2597	10	550.595
J:\data\confocal\20200501 EGFR EGF phospho experiment\2020_05_01_15_10_44--10nM EGF001\Series017--C00.tifROI3	101.213	642.888	97.372	132.924	743.632	104.367	10	833.182
J:\data\confocal\20200501 EGFR EGF phospho experiment\2020_05_01_15_10_44--10nM EGF001\Series017--C00.tifROI5	172.994	636.877	97.8144	174.817	662.393	100.688	10	825.392
J:\data\confocal\20200501 EGFR EGF phospho experiment\2020_05_01_15_10_44--10nM EGF001\Series018--C00.tifROI1	78.3404	433.152	55.0624	80.4663	444.697	56.5298	10	561.365
J:\data\confocal\20200501 EGFR EGF phospho experiment\2020_05_01_15_10_44--10nM EGF001\Series019--C00.tifROI1	176.334	629.367	119.032	234.7	640.311	123.534	10	815.66
J:\data\confocal\20200501 EGFR EGF phospho experiment\2020_05_01_15_10_44--10nM EGF001\Series019--C00.tifROI2	202.671	869.095	111.299	199.838	890.006	112.924	10	1126.35
J:\data\confocal\20200501 EGFR EGF phospho experiment\2020_05_01_15_10_44--10nM EGF001\Series020--C00.tifROI1	223.632	852.204	136.923	231.197	875.568	142.771	10	1104.46
J:\data\confocal\20200501 EGFR EGF phospho experiment\2020_05_01_15_25_17--100nM EGF001\Series001--C00.tifROI1	160.112	442.614	84.0009	158.94	461.846	85.5108	100	573.628
J:\data\confocal\20200501 EGFR EGF phospho experiment\2020_05_01_15_25_17--100nM EGF001\Series001--C00.tifROI2	27.8843	122.333	14.6523	29.184	120.293	15.7425	100	158.543
J:\data\confocal\20200501 EGFR EGF phospho experiment\2020_05_01_15_25_17--100nM EGF001\Series002--C00.tifROI2	191.099	618.424	90.752	185.025	655.884	94.3281	100	801.478
J:\data\confocal\20200501 EGFR EGF phospho experiment\2020_05_01_15_25_17--100nM EGF001\Series002--C00.tifROI3	191.098	618.937	90.752	185.025	655.149	94.3281	100	802.143
J:\data\confocal\20200501 EGFR EGF phospho experiment\2020_05_01_15_25_17--100nM EGF001\Series003--C00.tifROI1	106.32	540.603	73.8309	109.169	565.135	76.7699	100	700.622
J:\data\confocal\20200501 EGFR EGF phospho experiment\2020_05_01_15_25_17--100nM EGF001\Series003--C00.tifROI2	15.9697	54.7002	9.13933	16.6421	58.7976	9.246	100	70.8914
J:\data\confocal\20200501 EGFR EGF phospho experiment\2020_05_01_15_25_17--100nM EGF001\Series003--C00.tifROI3	76.7975	368.58	54.7957	79.9026	383.886	56.4791	100	477.68
J:\data\confocal\20200501 EGFR EGF phospho experiment\2020_05_01_15_25_17--100nM EGF001\Series003--C00.tifROI4	0	0	0	0	0	0	100	0
J:\data\confocal\20200501 EGFR EGF phospho experiment\2020_05_01_15_25_17--100nM EGF001\Series004--C00.tifROI2	106.281	325.987	59.4762	107.248	342.641	60.9872	100	422.479
J:\data\confocal\20200501 EGFR EGF phospho experiment\2020_05_01_15_25_17--100nM EGF001\Series005--C00.tifROI1	101.038	335.159	63.1161	100.992	345.012	62.7027	100	434.366
J:\data\confocal\20200501 EGFR EGF phospho experiment\2020_05_01_15_25_17--100nM EGF001\Series006--C00.tifROI1	110.715	366.147	63.0058	114.005	383.468	65.2949	100	474.527
J:\data\confocal\20200501 EGFR EGF phospho experiment\2020_05_01_15_25_17--100nM EGF001\Series006--C00.tifROI2	219.391	875.129	138.574	226.611	908.818	141.555	100	1134.17
J:\data\confocal\20200501 EGFR EGF phospho experiment\2020_05_01_15_25_17--100nM EGF001\Series006--C00.tifROI3	104.781	373.348	63.7528	108.034	386.541	64.8248	100	483.859
J:\data\confocal\20200501 EGFR EGF phospho experiment\2020_05_01_15_25_17--100nM EGF001\Series007--C00.tifROI3	317.542	1359.39	189.578	314.429	1393.57	191.908	100	1761.77
J:\data\confocal\20200501 EGFR EGF phospho experiment\2020_05_01_15_25_17--100nM EGF001\Series008--C00.tifROI2	235.829	988.194	151.431	245.55	1025.23	158.834	100	1280.7
J:\data\confocal\20200501 EGFR EGF phospho experiment\2020_05_01_15_25_17--100nM EGF001\Series009--C00.tifROI1	113.776	561.273	96.4	116.936	577.873	86.7514	100	727.41
J:\data\confocal\20200501 EGFR EGF phospho experiment\2020_05_01_15_25_17--100nM EGF001\Series009--C00.tifROI2	137.84	518.775	62.9537	142.506	549.155	78.0732	100	672.332
J:\data\confocal\20200501 EGFR EGF phospho experiment\2020_05_01_15_25_17--100nM EGF001\Series010--C00.tifROI1	135.013	516.911	81.5718	140.46	535.918	86.5679	100	669.916
J:\data\confocal\20200501 EGFR EGF phospho experiment\2020_05_01_15_25_17--100nM EGF001\Series010--C00.tifROI2	9.87281	22.9627	5.29388	10.4531	22.3212	5.52801	100	29.7597
J:\data\confocal\20200501 EGFR EGF phospho experiment\2020_05_01_15_25_17--100nM EGF001\Series010--C00.tifROI4	66.6966	261.272	41.8026	69.1534	273.461	43.0806	100	338.609
J:\data\confocal\20200501 EGFR EGF phospho experiment\2020_05_01_15_25_17--100nM EGF001\Series011--C00.tifROI1	122.708	572.696	79.8744	127.338	594.726	83.8428	100	742.214
J:\data\confocal\20200501 EGFR EGF phospho experiment\2020_05_01_15_25_17--100nM EGF001\Series011--C00.tifROI2	102.137	390.174	60.8744	97.1332	409.178	57.37	100	505.666
J:\data\confocal\20200501 EGFR EGF phospho experiment\2020_05_01_15_25_17--100nM EGF001\Series012--C00.tifROI1	144.88	613.338	92.5225	147.56	618.492	93.903	100	794.886
J:\data\confocal\20200501 EGFR EGF phospho experiment\2020_05_01_15_25_17--100nM EGF001\Series012--C00.tifROI2	32.7103	64.061	17.043	33.9067	72.4981	17.257	100	83.0231
J:\data\confocal\20200501 EGFR EGF phospho experiment\2020_05_01_15_25_17--100nM EGF001\Series013--C00.tifROI1	127.479	707.326	88.3595	132.583	737.488	90.2878	100	916.694
J:\data\confocal\20200501 EGFR EGF phospho experiment\2020_05_01_15_25_17--100nM EGF001\Series014--C00.tifROI1	265.907	900.73	149.649	269.271	934.153	154.065	100	1167.35
J:\data\confocal\20200501 EGFR EGF phospho experiment\2020_05_01_15_25_17--100nM EGF001\Series014--C00.tifROI2	266.85	897.924	150.919	269.377	931.852	153.941	100	1163.71
J:\data\confocal\20200501 EGFR EGF phospho experiment\2020_05_01_15_25_17--100nM EGF001\Series015--C00.tifROI1	253.066	631.578	134.311	264.112	651.498	138.5	100	818.525
J:\data\confocal\20200501 EGFR EGF phospho experiment\2020_05_01_15_25_17--100nM EGF001\Series016--C00.tifROI1	256.598	723.059	119.849	253.093	747.596	125.702	100	937.084
J:\data\confocal\20200501 EGFR EGF phospho experiment\2020_05_01_15_25_17--100nM EGF001\Series016--C00.tifROI2	256.598	723.059	119.849	253.093	747.596	125.702	100	937.084
J:\data\confocal\20200501 EGFR EGF phospho experiment\2020_05_01_15_25_17--100nM EGF001\Series017--C00.tifROI1	66.7897	233.675	36.4406	67.5316	244.709	37.2395	100	302.843
J:\data\confocal\20200501 EGFR EGF phospho experiment\2020_05_01_15_25_17--100nM EGF001\Series017--C00.tifROI2	142.085	520.968	81.8402	145.441	542.742	85.084	100	675.174
J:\data\confocal\20200501 EGFR EGF phospho experiment\2020_05_01_15_25_17--100nM EGF001\Series017--C00.tifROI3	66.7897	205.869	36.4418	67.5316	209.268	37.2398	100	266.806
J:\data\confocal\20200501 EGFR EGF phospho experiment\2020_05_01_15_25_17--100nM EGF001\Series018--C00.tifROI1	149.129	688.574	92.6507	148.685	695.829	93.389	100	892.392
J:\data\confocal\20200501 EGFR EGF phospho experiment\2020_05_01_15_25_17--100nM EGF001\Series019--C00.tifROI1	130.892	469.721	80.5869	136.119	488.296	82.5954	100	608.758
J:\data\confocal\20200501 EGFR EGF phospho experiment\2020_05_01_15_25_17--100nM EGF001\Series019--C00.tifROI2	214.249	324.146	92.6026	216.304	345.772	95.3161	100	420.093
J:\data\confocal\20200501 EGFR EGF phospho experiment\2020_05_01_15_25_17--100nM EGF001\Series020--C00.tifROI1	134.217	739.102	97.599	137.874	770.052	101.075	100	957.877
J:\data\confocal\20191218 EGFR-mT EGF phospho AB & raft VEGFR2 EphA2 qualitative\2019_12_18_17_07_40--EGFR 100nM EGF001\Series002--C00.tifROI1	190.754	705.281	112.86	196.722	723.897	115.895	100	914.044
J:\data\confocal\20191218 EGFR-mT EGF phospho AB & raft VEGFR2 EphA2 qualitative\2019_12_18_17_07_40--EGFR 100nM EGF001\Series003--C00.tifROI1	158.421	634.17	95.9477	157.033	649.55	96.6018	100	821.885
J:\data\confocal\20191218 EGFR-mT EGF phospho AB & raft VEGFR2 EphA2 qualitative\2019_12_18_17_07_40--EGFR 100nM EGF001\Series003--C00.tifROI2	142.518	352.29	70.5705	147.772	370.464	73.0606	100	456.568
J:\data\confocal\20191218 EGFR-mT EGF phospho AB & raft VEGFR2 EphA2 qualitative\2019_12_18_17_07_40--EGFR 100nM EGF001\Series005--C00.tifROI1	239.104	674.589	54.7942	231.008	674.449	92.7884	100	874.268
J:\data\confocal\20191218 EGFR-mT EGF phospho AB & raft VEGFR2 EphA2 qualitative\2019_12_18_17_07_40--EGFR 100nM EGF001\Series006--C00.tifROI2	356.901	648.426	156.988	361.571	826.493	176.858	100	840.36
J:\data\confocal\20191218 EGFR-mT EGF phospho AB & raft VEGFR2 EphA2 qualitative\2019_12_18_17_07_40--EGFR 100nM EGF001\Series010--C00.tifROI1	181.115	607.784	109.278	180.861	616.255	98.0119	100	787.688
J:\data\confocal\20191218 EGFR-mT EGF phospho AB & raft VEGFR2 EphA2 qualitative\2019_12_18_17_07_40--EGFR 100nM EGF001\Series011--C00.tifROI2	98.4867	330.582	43.5042	102.965	348.271	49.6702	100	428.434
J:\data\confocal\20191218 EGFR-mT EGF phospho AB & raft VEGFR2 EphA2 qualitative\2019_12_18_17_07_40--EGFR 100nM EGF001\Series012--C00.tifROI4	188.377	614.222	101.431	194.668	644.987	105.642	100	796.032
J:\data\confocal\20191218 EGFR-mT EGF phospho AB & raft VEGFR2 EphA2 qualitative\2019_12_18_17_07_40--EGFR 100nM EGF001\Series013--C00.tifROI1	70.5116	319.804	44.9154	72.497	333.274	45.6631	100	414.466
J:\data\confocal\20191218 EGFR-mT EGF phospho AB & raft VEGFR2 EphA2 qualitative\2019_12_18_17_07_40--EGFR 100nM EGF001\Series014--C00.tifROI1	160.846	606.497	92.872	167.185	633.019	96.5441	100	786.021
J:\data\confocal\20191218 EGFR-mT EGF phospho AB & raft VEGFR2 EphA2 qualitative\2019_12_18_17_07_40--EGFR 100nM EGF001\Series014--C00.tifROI2	160.846	606.497	92.872	167.185	633.019	96.5441	100	786.021
J:\data\confocal\20191218 EGFR-mT EGF phospho AB & raft VEGFR2 EphA2 qualitative\2019_12_18_17_07_40--EGFR 100nM EGF001\Series015--C00.tifROI1	220.677	497.865	113.486	224.477	519.471	115.922	100	645.233
J:\data\confocal\20200401 EGFR EGF phospho experiment\2020_04_01_15_01_01--100nM EGF001\Series001--C00.tifROI1	171.953	956.284	124.718	177.7	972.541	126.498	100	1239.34
J:\data\confocal\20200401 EGFR EGF phospho experiment\2020_04_01_15_01_01--100nM EGF001\Series002--C00.tifROI1	131.684	424.896	27.6176	127.69	436.963	47.5605	100	550.665
J:\data\confocal\20200401 EGFR EGF phospho experiment\2020_04_01_15_01_01--100nM EGF001\Series003--C00.tifROI2	138.615	398.305	72.7515	140.293	414.255	73.116	100	516.203
J:\data\confocal\20200401 EGFR EGF phospho experiment\2020_04_01_15_01_01--100nM EGF001\Series004--C00.tifROI1	198.035	529.698	93.4002	198.374	543.657	96.3104	100	686.489
J:\data\confocal\20200401 EGFR EGF phospho experiment\2020_04_01_15_01_01--100nM EGF001\Series005--C00.tifROI2	121.154	328.356	65.1685	125.798	338.198	65.5065	100	425.549
J:\data\confocal\20200401 EGFR EGF phospho experiment\2020_04_01_15_01_01--100nM EGF001\Series006--C00.tifROI1	96.7945	356.617	50.1848	98.1948	369.731	52.5089	100	462.175
J:\data\confocal\20200401 EGFR EGF phospho experiment\2020_04_01_15_01_01--100nM EGF001\Series006--C00.tifROI2	320.438	1048.05	172.756	324.635	1070.45	180.285	100	1358.28
J:\data\confocal\20200401 EGFR EGF phospho experiment\2020_04_01_15_01_01--100nM EGF001\Series007--C00.tifROI2	155.218	383.359	67.9392	155.482	398.747	70.1793	100	496.833
J:\data\confocal\20200401 EGFR EGF phospho experiment\2020_04_01_15_01_01--100nM EGF001\Series008--C00.tifROI1	158.634	171.486	61.8455	161.074	164.156	63.961	100	222.246
J:\data\confocal\20200401 EGFR EGF phospho experiment\2020_04_01_15_01_01--100nM EGF001\Series009--C00.tifROI1	125.93	466.152	78.9086	130.674	482.509	80.0848	100	604.133
J:\data\confocal\20200401 EGFR EGF phospho experiment\2020_04_01_15_01_01--100nM EGF001\Series010--C00.tifROI1	90.3594	564.366	65.4704	92.1104	585.514	68.5611	100	731.418
J:\data\confocal\20200401 EGFR EGF phospho experiment\2020_04_01_15_01_01--100nM EGF001\Series011--C00.tifROI1	326.096	401.589	125.043	327.552	411.236	129.521	100	520.46
J:\data\confocal\20200401 EGFR EGF phospho experiment\2020_04_01_15_01_01--100nM EGF001\Series011--C00.tifROI2	326.096	401.589	125.043	327.552	411.236	129.521	100	520.46
J:\data\confocal\20200401 EGFR EGF phospho experiment\2020_04_01_15_01_01--100nM EGF001\Series012--C00.tifROI1	174.587	699.574	104.624	174.591	726.522	105.415	100	906.648
J:\data\confocal\20200401 EGFR EGF phospho experiment\2020_04_01_15_01_01--100nM EGF001\Series012--C00.tifROI2	103.754	351.97	56.4456	107.669	367.944	58.8247	100	456.153
J:\data\confocal\20200401 EGFR EGF phospho experiment\2020_04_01_15_01_01--100nM EGF001\Series013--C00.tifROI2	140.875	491.053	80.5805	145.893	511.024	83.3233	100	636.405
J:\data\confocal\20200401 EGFR EGF phospho experiment\2020_04_01_15_01_01--100nM EGF001\Series014--C00.tifROI1	107.041	420.443	63.2048	109.935	441.781	65.6225	100	544.894
J:\data\confocal\20200401 EGFR EGF phospho experiment\2020_04_01_15_01_01--100nM EGF001\Series014--C00.tifROI2	99.2183	420.127	63.1905	92.2602	442.006	65.2612	100	544.484
J:\data\confocal\20200401 EGFR EGF phospho experiment\2020_04_01_15_01_01--100nM EGF001\Series014--C00.tifROI3	107.041	420.443	63.2048	109.935	441.781	65.6225	100	544.894
J:\data\confocal\20200401 EGFR EGF phospho experiment\2020_04_01_15_01_01--100nM EGF001\Series015--C00.tifROI1	84.5151	554.591	64.3995	87.3427	573.883	67.0671	100	718.75
J:\data\confocal\20200401 EGFR EGF phospho experiment\2020_04_01_15_01_01--100nM EGF001\Series016--C00.tifROI1	186.263	828.134	117.347	191.293	856.788	121.045	100	1073.26
J:\data\confocal\20200401 EGFR EGF phospho experiment\2020_04_01_15_01_01--100nM EGF001\Series017--C00.tifROI1	206.79	678.222	135.592	211.761	695.447	135.481	100	878.976
J:\data\confocal\20200401 EGFR EGF phospho experiment\2020_04_01_15_01_01--100nM EGF001\Series017--C00.tifROI2	211.54	676.131	129.464	212.711	697.044	134.297	100	876.265
J:\data\confocal\20200401 EGFR EGF phospho experiment\2020_04_01_15_01_01--100nM EGF001\Series018--C00.tifROI1	50.3482	106.85	23.9221	51.1875	103.775	24.6565	100	138.478
J:\data\confocal\20200401 EGFR EGF phospho experiment\2020_04_01_15_01_01--100nM EGF001\Series018--C00.tifROI3	38.3762	361.949	60.6167	71.3194	372.621	60.6111	100	469.086
J:\data\confocal\20200401 EGFR EGF phospho experiment\2020_04_01_15_01_01--100nM EGF001\Series019--C00.tifROI2	173.035	471.967	82.3255	170.041	488.925	84.4879	100	611.669
J:\data\confocal\20200401 EGFR EGF phospho experiment\2020_04_01_15_01_01--100nM EGF001\Series019--C00.tifROI3	297.143	505.888	120.707	329.604	516.993	135.728	100	655.631
J:\data\confocal\20200401 EGFR EGF phospho experiment\2020_04_01_15_01_01--100nM EGF001\Series020--C00.tifROI1	95.1032	276.197	50.5255	97.0738	286.116	52.9472	100	357.952
J:\data\confocal\20200401 EGFR EGF phospho experiment\2020_04_01_15_01_01--100nM EGF001\Series023--C00.tifROI1	225.967	397.832	90.5128	224.592	406.782	91.3284	100	515.59
J:\data\confocal\20200401 EGFR EGF phospho experiment\2020_04_01_15_01_01--100nM EGF001\Series024--C00.tifROI2	212.068	1116.92	146.629	210.376	1114.65	142.812	100	1447.53
J:\data\confocal\20200401 EGFR EGF phospho experiment\2020_04_01_15_01_01--100nM EGF001\Series024--C00.tifROI3	111.534	195.29	51.4739	114.851	215.922	53.9885	100	253.096
J:\data\confocal\20200401 EGFR EGF phospho experiment\2020_04_01_15_01_01--100nM EGF001\Series025--C00.tifROI1	190.047	550.978	105.679	184.19	556.838	97.1796	100	714.067
J:\data\confocal\20200401 EGFR EGF phospho experiment\2020_04_01_15_01_01--100nM EGF001\Series026--C00.tifROI2	241.846	619.857	122.078	239.27	619.426	120.189	100	803.335
J:\data\confocal\20200401 EGFR EGF phospho experiment\2020_04_01_15_01_01--100nM EGF001\Series027--C00.tifROI1	181.109	531.884	94.7498	185.999	556.982	98.7076	100	689.321
J:\data\confocal\20200401 EGFR EGF phospho experiment\2020_04_01_15_01_01--100nM EGF001\Series028--C00.tifROI2	234.553	408.127	115.12	239.971	424.866	118.361	100	528.933
J:\data\confocal\20200401 EGFR EGF phospho experiment\2020_04_01_15_01_01--100nM EGF001\Series028--C00.tifROI4	102.124	380.51	59.8446	103.892	391.206	60.9868	100	493.141
J:\data\confocal\20200401 EGFR EGF phospho experiment\2020_04_01_15_01_01--100nM EGF001\Series029--C00.tifROI1	112.019	460.559	67.7039	116.363	476.992	69.0098	100	596.884
J:\data\confocal\20200401 EGFR EGF phospho experiment\2020_04_01_15_01_01--100nM EGF001\Series030--C00.tifROI3	172.868	428.613	89.4377	177.287	446.165	90.3426	100	555.483
J:\data\confocal\20200401 EGFR EGF phospho experiment\2020_04_01_15_01_01--100nM EGF001\Series031--C00.tifROI1	139.255	611.989	87.4652	142.404	627.05	89.6531	100	793.137
J:\data\confocal\20200401 EGFR EGF phospho experiment\2020_04_01_15_01_01--100nM EGF001\Series032--C00.tifROI1	102.182	341.519	57.9353	104.142	358.904	59.0919	100	442.608
J:\data\confocal\20200401 EGFR EGF phospho experiment\2020_04_01_15_01_01--100nM EGF001\Series033--C00.tifROI1	95.9057	434.565	60.4857	99.6622	445.232	62.5987	100	563.196
J:\data\confocal\20200401 EGFR EGF phospho experiment\2020_04_01_15_01_01--100nM EGF001\Series033--C00.tifROI3	165.237	565.026	96.7301	170.624	587.164	97.9595	100	732.273
J:\data\confocal\20200401 EGFR EGF phospho experiment\2020_04_01_15_01_01--100nM EGF001\Series034--C00.tifROI1	363.324	495.839	158.85	373.8	508.717	162.96	100	642.608
J:\data\confocal\20200401 EGFR EGF phospho experiment\2020_04_01_15_01_01--100nM EGF001\Series035--C00.tifROI2	107.74	317.581	63.1465	105.724	338.219	63.305	100	411.584
J:\data\confocal\20200401 EGFR EGF phospho experiment\2020_04_01_15_01_01--100nM EGF001\Series036--C00.tifROI1	255.299	553.175	118.545	258.289	565.685	122.166	100	716.915
J:\data\confocal\20200401 EGFR EGF phospho experiment\2020_04_01_15_01_01--100nM EGF001\Series037--C00.tifROI1	48.5803	155.392	27.1157	50.0252	158.823	27.8553	100	201.388
J:\data\confocal\20200401 EGFR EGF phospho experiment\2020_04_01_15_01_01--100nM EGF001\Series037--C00.tifROI2	141.131	682.014	145.418	168.341	678.819	102.121	100	883.89
J:\data\confocal\20200401 EGFR EGF phospho experiment\2020_04_01_15_01_01--100nM EGF001\Series037--C00.tifROI3	168.387	633.396	98.2011	169.892	654.538	100.958	100	820.882
J:\data\confocal\20200401 EGFR EGF phospho experiment\2020_04_01_15_01_01--100nM EGF001\Series038--C00.tifROI1	87.6453	308.809	50.4711	89.194	318.07	52.3268	100	400.216
J:\data\confocal\20200401 EGFR EGF phospho experiment\2020_04_01_15_01_01--100nM EGF001\Series039--C00.tifROI3	13.1582	33.4909	6.08456	13.6148	30.2678	5.5246	100	43.4043
J:\data\confocal\20200401 EGFR EGF phospho experiment\2020_04_01_15_01_01--100nM EGF001\Series040--C00.tifROI1	62.7908	197.738	34.9536	62.7009	196.798	36.189	100	256.268
J:\data\confocal\20200401 EGFR EGF phospho experiment\2020_04_01_15_01_01--100nM EGF001\Series040--C00.tifROI2	179.384	485.717	95.0304	182.858	501.573	97.0003	100	629.489
J:\data\confocal\20200401 EGFR EGF phospho experiment\2020_04_01_15_01_01--100nM EGF001\Series040--C00.tifROI3	164.052	1160.04	129.78	168.727	1186.55	134.603	100	1503.41
J:\data\confocal\20200401 EGFR EGF phospho experiment\2020_04_01_15_01_01--100nM EGF001\Series040--C00.tifROI4	63.369	195.859	35.4605	62.6306	200.3	36.1	100	253.833
J:\data\confocal\20200401 EGFR EGF phospho experiment\2020_04_01_15_32_20--1000nM EGF001\Series001--C00.tifROI1	178.556	730.918	108.323	183.217	755.747	110.702	1000	947.27
J:\data\confocal\20200401 EGFR EGF phospho experiment\2020_04_01_15_32_20--1000nM EGF001\Series002--C00.tifROI1	281.505	1125.57	172.75	287.412	1161.57	176.42	1000	1458.74
J:\data\confocal\20200401 EGFR EGF phospho experiment\2020_04_01_15_32_20--1000nM EGF001\Series003--C00.tifROI3	106.081	335.341	57.551	110.507	345.895	59.6789	1000	434.602
J:\data\confocal\20200401 EGFR EGF phospho experiment\2020_04_01_15_32_20--1000nM EGF001\Series004--C00.tifROI1	117.123	281.722	60.1773	122.235	296.949	60.7327	1000	365.112
J:\data\confocal\20200401 EGFR EGF phospho experiment\2020_04_01_15_32_20--1000nM EGF001\Series004--C00.tifROI2	203.341	105.174	101.175	206.721	178.714	101.132	1000	136.306
J:\data\confocal\20200401 EGFR EGF phospho experiment\2020_04_01_15_32_20--1000nM EGF001\Series006--C00.tifROI1	120.887	444.118	68.8035	125.139	448.886	71.3502	1000	575.578
J:\data\confocal\20200401 EGFR EGF phospho experiment\2020_04_01_15_32_20--1000nM EGF001\Series007--C00.tifROI1	129.956	391.02	65.8916	131.262	406.093	67.1454	1000	506.761
J:\data\confocal\20200401 EGFR EGF phospho experiment\2020_04_01_15_32_20--1000nM EGF001\Series008--C00.tifROI1	145.04	491.534	84.5492	147.712	498.753	84.855	1000	637.029
J:\data\confocal\20200401 EGFR EGF phospho experiment\2020_04_01_15_32_20--1000nM EGF001\Series008--C00.tifROI2	145.04	491.534	84.5492	147.712	498.753	84.855	1000	637.029
J:\data\confocal\20200401 EGFR EGF phospho experiment\2020_04_01_15_32_20--1000nM EGF001\Series009--C00.tifROI2	147.2	480.621	80.3047	155.188	500.473	83.2183	1000	622.884
J:\data\confocal\20200401 EGFR EGF phospho experiment\2020_04_01_15_32_20--1000nM EGF001\Series010--C00.tifROI3	342.794	1133.96	192.975	354.887	1165.32	200.821	1000	1469.61
J:\data\confocal\20200401 EGFR EGF phospho experiment\2020_04_01_15_32_20--1000nM EGF001\Series011--C00.tifROI1	184.478	393.753	35.1491	186.218	408.296	67.7494	1000	510.304
J:\data\confocal\20200401 EGFR EGF phospho experiment\2020_04_01_15_32_20--1000nM EGF001\Series012--C00.tifROI1	113.249	407.656	64.2703	113.694	423.967	64.9932	1000	528.322
J:\data\confocal\20200401 EGFR EGF phospho experiment\2020_04_01_15_32_20--1000nM EGF001\Series013--C00.tifROI1	136.494	467.058	74.1526	140.002	487.105	76.9389	1000	605.307
J:\data\confocal\20200401 EGFR EGF phospho experiment\2020_04_01_15_32_20--1000nM EGF001\Series013--C00.tifROI2	161.961	534.247	80.8124	152.025	536.411	79.5909	1000	692.384
J:\data\confocal\20200401 EGFR EGF phospho experiment\2020_04_01_15_32_20--1000nM EGF001\Series014--C00.tifROI2	67.7176	714.213	91.1912	126.956	742.012	113.101	1000	925.621
J:\data\confocal\20200401 EGFR EGF phospho experiment\2020_04_01_15_32_20--1000nM EGF001\Series015--C00.tifROI1	145.342	177.612	63.363	149.403	184.397	65.2588	1000	230.185
J:\data\confocal\20200401 EGFR EGF phospho experiment\2020_04_01_15_32_20--1000nM EGF001\Series015--C00.tifROI2	59.2286	97.0205	33.2528	61.3267	106.947	33.4138	1000	125.739
J:\data\confocal\20200401 EGFR EGF phospho experiment\2020_04_01_15_32_20--1000nM EGF001\Series016--C00.tifROI1	151.003	307.953	76.761	153.406	347.628	77.8132	1000	399.107
J:\data\confocal\20200401 EGFR EGF phospho experiment\2020_04_01_15_32_20--1000nM EGF001\Series017--C00.tifROI1	118.992	471.024	71.0769	123.712	490.944	74.0668	1000	610.447
J:\data\confocal\20200401 EGFR EGF phospho experiment\2020_04_01_15_32_20--1000nM EGF001\Series018--C00.tifROI1	123.553	466.649	72.7449	127.126	480.871	75.0148	1000	604.777
J:\data\confocal\20200401 EGFR EGF phospho experiment\2020_04_01_15_32_20--1000nM EGF001\Series019--C00.tifROI1	147.489	539.55	87.5251	150.528	557.392	88.3821	1000	699.257
J:\data\confocal\20200401 EGFR EGF phospho experiment\2020_04_01_15_32_20--1000nM EGF001\Series019--C00.tifROI2	153.787	620.963	95.2497	159.738	644.927	98.7181	1000	804.768
J:\data\confocal\20200401 EGFR EGF phospho experiment\2020_04_01_15_32_20--1000nM EGF001\Series019--C00.tifROI3	157.283	566.876	90.3112	159.23	587.106	90.4122	1000	734.671
J:\data\confocal\20200401 EGFR EGF phospho experiment\2020_04_01_15_32_20--1000nM EGF001\Series020--C00.tifROI1	90.0952	260.537	43.5636	89.604	260.268	44.6449	1000	337.656
J:\data\confocal\20200401 EGFR EGF phospho experiment\2020_04_01_15_32_20--1000nM EGF001\Series020--C00.tifROI2	93.2814	310.684	43.2776	89.352	320.821	44.3865	1000	402.647
J:\data\confocal\20200401 EGFR EGF phospho experiment\2020_04_01_15_32_20--1000nM EGF001\Series021--C00.tifROI1	225.686	507.054	116.07	230.257	532.611	117.241	1000	657.142
J:\data\confocal\20200401 EGFR EGF phospho experiment\2020_04_01_15_32_20--1000nM EGF001\Series022--C00.tifROI2	225.2	900.556	134.712	222.844	929.74	138.882	1000	1167.12
J:\data\confocal\20200401 EGFR EGF phospho experiment\2020_04_01_15_32_20--1000nM EGF001\Series023--C00.tifROI1	54.9842	89.2224	26.702	56.2571	111.341	27.91	1000	115.632
J:\data\confocal\20200401 EGFR EGF phospho experiment\2020_04_01_15_32_20--1000nM EGF001\Series023--C00.tifROI2	95.7285	186.484	48.4424	96.9095	206.016	49.7	1000	241.684
J:\data\confocal\20200401 EGFR EGF phospho experiment\2020_04_01_15_32_20--1000nM EGF001\Series023--C00.tifROI4	56.8336	148.233	31.3358	58.4946	185.294	32.9243	1000	192.109
J:\data\confocal\20200401 EGFR EGF phospho experiment\2020_04_01_15_32_20--1000nM EGF001\Series024--C00.tifROI2	214.221	798.14	125.855	222.02	817.579	128.639	1000	1034.39
J:\data\confocal\20200401 EGFR EGF phospho experiment\2020_04_01_15_32_20--1000nM EGF001\Series024--C00.tifROI3	220.135	794.12	124.177	223.281	823.35	128.4	1000	1029.18
J:\data\confocal\20200401 EGFR EGF phospho experiment\2020_04_01_15_32_20--1000nM EGF001\Series025--C00.tifROI1	13.2032	0	0	13.8528	0	0	1000	0
J:\data\confocal\20200401 EGFR EGF phospho experiment\2020_04_01_15_32_20--1000nM EGF001\Series025--C00.tifROI2	173.043	530.83	86.7037	167.579	544.292	89.7037	1000	687.955
J:\data\confocal\20200401 EGFR EGF phospho experiment\2020_04_01_15_32_20--1000nM EGF001\Series026--C00.tifROI1	139.536	437.208	78.1455	145.777	453.637	80.1857	1000	566.621
J:\data\confocal\20200401 EGFR EGF phospho experiment\2020_04_01_15_32_20--1000nM EGF001\Series026--C00.tifROI2	24.373	71.1246	12.4081	25.039	81.1025	12.8175	1000	92.1774
J:\data\confocal\20200401 EGFR EGF phospho experiment\2020_04_01_15_32_20--1000nM EGF001\Series027--C00.tifROI3	291.774	1045.68	151.001	260.61	1086.71	139.684	1000	1355.2
J:\data\confocal\20200401 EGFR EGF phospho experiment\2020_04_01_15_32_20--1000nM EGF001\Series027--C00.tifROI4	154.035	518.29	87.203	156.139	529.393	87.3826	1000	671.704
J:\data\confocal\20200401 EGFR EGF phospho experiment\2020_04_01_15_32_20--1000nM EGF001\Series028--C00.tifROI1	183.942	816.948	121.774	187.845	842.479	123.873	1000	1058.76
J:\data\confocal\20200401 EGFR EGF phospho experiment\2020_04_01_15_32_20--1000nM EGF001\Series029--C00.tifROI1	148.757	869.64	112.403	154.195	867.052	111.304	1000	1127.05
J:\data\confocal\20200401 EGFR EGF phospho experiment\2020_04_01_15_32_20--1000nM EGF001\Series030--C00.tifROI1	112.534	341.64	62.4963	115.358	352.95	63.4726	1000	442.766
J:\data\confocal\20200401 EGFR EGF phospho experiment\2020_04_01_15_32_20--1000nM EGF001\Series031--C00.tifROI1	247.927	573.976	118.151	241.276	593.564	119.026	1000	743.873
J:\data\confocal\20200401 EGFR EGF phospho experiment\2020_04_01_15_32_20--1000nM EGF001\Series032--C00.tifROI1	123.646	460.683	72.0515	125.883	483.889	75.1404	1000	597.046
J:\data\confocal\20200401 EGFR EGF phospho experiment\2020_04_01_15_32_20--1000nM EGF001\Series033--C00.tifROI1	97.2273	293.537	48.3096	99.8462	304.796	49.0812	1000	380.423
J:\data\confocal\20200401 EGFR EGF phospho experiment\2020_04_01_15_32_20--1000nM EGF001\Series033--C00.tifROI3	304.906	1622.59	215.178	317.658	1621.21	219.626	1000	2102.87
J:\data\confocal\20200401 EGFR EGF phospho experiment\2020_04_01_15_32_20--1000nM EGF001\Series033--C00.tifROI4	78.5202	157.781	36.8465	79.3275	170.358	37.8694	1000	204.484
J:\data\confocal\20200401 EGFR EGF phospho experiment\2020_04_01_15_32_20--1000nM EGF001\Series034--C00.tifROI1	345.823	1247.74	235.978	366.371	1235.15	247.059	1000	1617.07
J:\data\confocal\20200401 EGFR EGF phospho experiment\2020_04_01_15_32_20--1000nM EGF001\Series034--C00.tifROI2	137.537	403.834	78.9131	142.626	420.044	79.7161	1000	523.369
J:\data\confocal\20200401 EGFR EGF phospho experiment\2020_04_01_15_32_20--1000nM EGF001\Series035--C00.tifROI1	175.8	646.956	106.502	180.093	664.132	106.355	1000	838.455
J:\data\confocal\20200401 EGFR EGF phospho experiment\2020_04_01_15_32_20--1000nM EGF001\Series036--C00.tifROI1	96.9724	173.925	48.364	96.7096	190.704	48.5352	1000	225.407
J:\data\confocal\20200401 EGFR EGF phospho experiment\2020_04_01_15_32_20--1000nM EGF001\Series036--C00.tifROI2	69.4032	81.8952	27.9415	71.2653	87.8351	28.9972	1000	106.136
J:\data\confocal\20200401 EGFR EGF phospho experiment\2020_04_01_15_32_20--1000nM EGF001\Series036--C00.tifROI3	173.074	820.898	108.941	175.772	845.67	111.531	1000	1063.88
J:\data\confocal\20200401 EGFR EGF phospho experiment\2020_04_01_15_32_20--1000nM EGF001\Series037--C00.tifROI1	170.108	645.046	93.1716	171.507	669.849	96.4809	1000	835.979
J:\data\confocal\20200401 EGFR EGF phospho experiment\2020_04_01_15_32_20--1000nM EGF001\Series038--C00.tifROI1	147.565	690.238	0	151.036	718.17	0	1000	894.549
J:\data\confocal\20200401 EGFR EGF phospho experiment\2020_04_01_15_32_20--1000nM EGF001\Series038--C00.tifROI2	170.476	422.29	85.0278	176.678	438.059	88.763	1000	547.288
J:\data\confocal\20200401 EGFR EGF phospho experiment\2020_04_01_15_32_20--1000nM EGF001\Series038--C00.tifROI3	147.565	690.238	0	151.036	718.17	0	1000	894.549
J:\data\confocal\20200401 EGFR EGF phospho experiment\2020_04_01_15_32_20--1000nM EGF001\Series039--C00.tifROI1	196.455	472.467	96.6025	196.054	477.854	96.5503	1000	612.317
J:\data\confocal\20200401 EGFR EGF phospho experiment\2020_04_01_15_32_20--1000nM EGF001\Series039--C00.tifROI2	46.101	363.099	41.7585	72.907	373.204	48.4843	1000	470.576
J:\data\confocal\20200401 EGFR EGF phospho experiment\2020_04_01_15_32_20--1000nM EGF001\Series040--C00.tifROI1	174.213	802.108	110.341	179.894	834.007	112.932	1000	1039.53
J:\data\confocal\20200401 EGFR EGF phospho experiment\2020_04_01_15_32_20--1000nM EGF001\Series040--C00.tifROI2	174.213	802.108	110.341	179.894	834.007	112.932	1000	1039.53
J:\data\confocal\20191218 EGFR-mT EGF phospho AB & raft VEGFR2 EphA2 qualitative\2019_12_18_17_27_23--EGFR 1000nM EGF001\Series001--C00.tifROI1	290.622	883.829	165.043	290.177	900.673	163.632	1000	1145.44
J:\data\confocal\20191218 EGFR-mT EGF phospho AB & raft VEGFR2 EphA2 qualitative\2019_12_18_17_27_23--EGFR 1000nM EGF001\Series002--C00.tifROI1	130.744	379.191	68.0466	132.802	391.082	69.9139	1000	491.431
J:\data\confocal\20191218 EGFR-mT EGF phospho AB & raft VEGFR2 EphA2 qualitative\2019_12_18_17_27_23--EGFR 1000nM EGF001\Series003--C00.tifROI1	0	0	59.9719	0	0	60.2221	1000	0
J:\data\confocal\20191218 EGFR-mT EGF phospho AB & raft VEGFR2 EphA2 qualitative\2019_12_18_17_27_23--EGFR 1000nM EGF001\Series004--C00.tifROI1	224.811	803.63	128.356	224.461	800.263	127.138	1000	1041.5
J:\data\confocal\20191218 EGFR-mT EGF phospho AB & raft VEGFR2 EphA2 qualitative\2019_12_18_17_27_23--EGFR 1000nM EGF001\Series005--C00.tifROI1	268.717	808.772	181.341	319.824	805.816	177.59	1000	1048.17
J:\data\confocal\20191218 EGFR-mT EGF phospho AB & raft VEGFR2 EphA2 qualitative\2019_12_18_17_27_23--EGFR 1000nM EGF001\Series005--C00.tifROI2	518.576	416.436	117.505	1313.14	597.242	195.741	1000	539.701
J:\data\confocal\20191218 EGFR-mT EGF phospho AB & raft VEGFR2 EphA2 qualitative\2019_12_18_17_27_23--EGFR 1000nM EGF001\Series006--C00.tifROI4	192.036	666.347	104.112	185.098	683.835	103.456	1000	863.585
J:\data\confocal\20191218 EGFR-mT EGF phospho AB & raft VEGFR2 EphA2 qualitative\2019_12_18_17_27_23--EGFR 1000nM EGF001\Series006--C00.tifROI5	162.351	317.475	51.6287	171.276	403.568	65.8591	1000	411.448
J:\data\confocal\20191218 EGFR-mT EGF phospho AB & raft VEGFR2 EphA2 qualitative\2019_12_18_17_27_23--EGFR 1000nM EGF001\Series007--C00.tifROI1	193.909	462.729	106.51	199.501	476.485	106.255	1000	599.697
J:\data\confocal\20200501 EGFR EGF phospho experiment\2020_05_01_15_39_18--1000nM EGF001\Series001--C00.tifROI1	7.23742	25.6581	4.18052	7.63348	24.1213	3.89512	1000	33.2529
J:\data\confocal\20200501 EGFR EGF phospho experiment\2020_05_01_15_39_18--1000nM EGF001\Series001--C00.tifROI3	244.602	901.809	157.024	254.065	933.631	163.844	1000	1168.74
J:\data\confocal\20200501 EGFR EGF phospho experiment\2020_05_01_15_39_18--1000nM EGF001\Series002--C00.tifROI1	71.6746	359.937	50.2263	73.968	380.673	52.0742	1000	466.478
J:\data\confocal\20200501 EGFR EGF phospho experiment\2020_05_01_15_39_18--1000nM EGF001\Series002--C00.tifROI2	133.996	537.163	82.004	140.429	556.8	84.9536	1000	696.163
J:\data\confocal\20200501 EGFR EGF phospho experiment\2020_05_01_15_39_18--1000nM EGF001\Series003--C00.tifROI1	280.32	1056	151.202	276.776	1075.47	155.554	1000	1368.58
J:\data\confocal\20200501 EGFR EGF phospho experiment\2020_05_01_15_39_18--1000nM EGF001\Series003--C00.tifROI2	277.572	1062.96	152.594	276.883	1086.88	156.69	1000	1377.59
J:\data\confocal\20200501 EGFR EGF phospho experiment\2020_05_01_15_39_18--1000nM EGF001\Series004--C00.tifROI1	9.05996	26.9746	4.83847	9.45942	25.9617	4.82101	1000	34.9591
J:\data\confocal\20200501 EGFR EGF phospho experiment\2020_05_01_15_39_18--1000nM EGF001\Series004--C00.tifROI3	111.127	616.48	82.7707	115.698	634.103	83.1023	1000	798.958
J:\data\confocal\20200501 EGFR EGF phospho experiment\2020_05_01_15_39_18--1000nM EGF001\Series005--C00.tifROI1	123.354	467.101	66.6844	122.733	494.328	69.3454	1000	605.363
J:\data\confocal\20200501 EGFR EGF phospho experiment\2020_05_01_15_39_18--1000nM EGF001\Series005--C00.tifROI2	178.297	694.301	120.129	181.211	774.48	122.731	1000	899.814
J:\data\confocal\20200501 EGFR EGF phospho experiment\2020_05_01_15_39_18--1000nM EGF001\Series006--C00.tifROI1	172.689	444.983	87.3933	178.683	464.616	91.1583	1000	576.698
J:\data\confocal\20200501 EGFR EGF phospho experiment\2020_05_01_15_39_18--1000nM EGF001\Series007--C00.tifROI1	68.2111	265.646	45.9091	69.808	280.125	47.4038	1000	344.278
J:\data\confocal\20200501 EGFR EGF phospho experiment\2020_05_01_15_39_18--1000nM EGF001\Series008--C00.tifROI2	6.18242	19.0499	3.45908	6.45142	18.0182	3.21807	1000	24.6887
J:\data\confocal\20200501 EGFR EGF phospho experiment\2020_05_01_15_39_18--1000nM EGF001\Series008--C00.tifROI3	145.468	580.999	91.0747	142.604	589.526	91.3568	1000	752.975
J:\data\confocal\20200501 EGFR EGF phospho experiment\2020_05_01_15_39_18--1000nM EGF001\Series008--C00.tifROI4	200.393	930.074	135.709	205.415	952.305	141.09	1000	1205.38
J:\data\confocal\20200501 EGFR EGF phospho experiment\2020_05_01_15_39_18--1000nM EGF001\Series009--C00.tifROI1	47.5904	113.816	24.6561	47.7862	111.309	23.1657	1000	147.505
J:\data\confocal\20200501 EGFR EGF phospho experiment\2020_05_01_15_39_18--1000nM EGF001\Series010--C00.tifROI1	316.237	960.593	182.201	324.663	997.136	188.203	1000	1244.93
J:\data\confocal\20200501 EGFR EGF phospho experiment\2020_05_01_15_39_18--1000nM EGF001\Series010--C00.tifROI2	316.237	960.593	182.201	324.663	997.136	188.203	1000	1244.93
J:\data\confocal\20200501 EGFR EGF phospho experiment\2020_05_01_15_39_18--1000nM EGF001\Series011--C00.tifROI1	219.987	825.051	131.025	230.292	854.07	136.706	1000	1069.27
J:\data\confocal\20200501 EGFR EGF phospho experiment\2020_05_01_15_39_18--1000nM EGF001\Series011--C00.tifROI2	223.2	815.254	137.051	228.543	846.935	139.605	1000	1056.57
J:\data\confocal\20200501 EGFR EGF phospho experiment\2020_05_01_15_39_18--1000nM EGF001\Series012--C00.tifROI1	49.0256	257.032	43.8364	53.2198	250.651	45.3601	1000	333.114
J:\data\confocal\20200501 EGFR EGF phospho experiment\2020_05_01_15_39_18--1000nM EGF001\Series013--C00.tifROI1	77.0527	333.487	49.0052	78.7332	346.296	50.1302	1000	432.199
J:\data\confocal\20200501 EGFR EGF phospho experiment\2020_05_01_15_39_18--1000nM EGF001\Series013--C00.tifROI2	101.902	440.527	66.0956	104.329	457.111	68.2814	1000	570.924
J:\data\confocal\20200501 EGFR EGF phospho experiment\2020_05_01_15_39_18--1000nM EGF001\Series014--C00.tifROI1	228.973	817.971	123.189	227.19	826.41	123.037	1000	1060.09
J:\data\confocal\20200501 EGFR EGF phospho experiment\2020_05_01_15_39_18--1000nM EGF001\Series014--C00.tifROI2	98.9816	446.097	37.8638	97.0718	464.914	41.5139	1000	578.141
J:\data\confocal\20200501 EGFR EGF phospho experiment\2020_05_01_15_39_18--1000nM EGF001\Series015--C00.tifROI1	131.562	597.048	83.8155	133.465	630.865	84.946	1000	773.774
J:\data\confocal\20200501 EGFR EGF phospho experiment\2020_05_01_15_39_18--1000nM EGF001\Series015--C00.tifROI2	157.794	479.099	86.095	157.107	499.062	88.7501	1000	620.912
J:\data\confocal\20200501 EGFR EGF phospho experiment\2020_05_01_15_39_18--1000nM EGF001\Series016--C00.tifROI1	41.2785	157.811	26.5587	42.516	163.63	27.9846	1000	204.523
J:\data\confocal\20200501 EGFR EGF phospho experiment\2020_05_01_15_39_18--1000nM EGF001\Series016--C00.tifROI2	48.5481	295.807	37.1665	55.6257	318.192	39.0394	1000	383.366
J:\data\confocal\20200501 EGFR EGF phospho experiment\2020_05_01_15_39_18--1000nM EGF001\Series016--C00.tifROI3	191.591	868.266	153.529	219.505	895.609	153.068	1000	1125.27
J:\data\confocal\20200501 EGFR EGF phospho experiment\2020_05_01_15_39_18--1000nM EGF001\Series017--C00.tifROI2	272.048	534.333	126.954	275.852	568.152	131.559	1000	692.496
J:\data\confocal\20200501 EGFR EGF phospho experiment\2020_05_01_15_39_18--1000nM EGF001\Series017--C00.tifROI6	85.3131	308.077	50.1731	87.3953	320.622	51.3209	1000	399.267
J:\data\confocal\20200501 EGFR EGF phospho experiment\2020_05_01_15_39_18--1000nM EGF001\Series018--C00.tifROI1	108.067	449.508	72.7183	113.562	465.381	75.3119	1000	582.563
J:\data\confocal\20200501 EGFR EGF phospho experiment\2020_05_01_15_39_18--1000nM EGF001\Series019--C00.tifROI1	111.94	423.288	71.3617	115.519	437.947	73.6799	1000	548.581
J:\data\confocal\20200501 EGFR EGF phospho experiment\2020_05_01_15_39_18--1000nM EGF001\Series020--C00.tifROI1	135.003	695.652	94.2338	139.636	720.014	97.685	1000	901.565
J:\data\confocal\20200501 EGFR EGF phospho experiment\2020_05_01_15_39_18--1000nM EGF001\Series020--C00.tifROI5	192.692	707.07	123.242	198.185	747.231	126.782	1000	916.363
J:\data\confocal\20200501 EGFR EGF phospho experiment\2020_05_01_15_39_18--1000nM EGF001\Series020--C00.tifROI6	12.4594	25.0596	6.77311	13.1144	26.2476	6.6994	1000	32.4772

## Sheet: Fig2A-WT-Y1068-TGFa
Name	intensity_Donor_gaussian	intensity_Acceptor_gaussian	intensity_FRET_gaussian	intensity_Donor_perimeter	intensity_Acceptor_perimeter	intensity_FRET_perimeter	[ligand]	corrected_intensity_Acceptor_gaussian
J:\data\confocal\20200401 EGFR EGF phospho experiment\2020_04_01_10_44_14--0nM EGF001\Series001--C00.tifROI1	104.789	128.709	44.8476	108.558	134.644	47.1194	0	166.807
J:\data\confocal\20200401 EGFR EGF phospho experiment\2020_04_01_10_44_14--0nM EGF001\Series002--C00.tifROI1	219.865	38.4879	86.0433	226.298	66.8381	89.527	0	49.8804
J:\data\confocal\20200401 EGFR EGF phospho experiment\2020_04_01_10_44_14--0nM EGF001\Series003--C00.tifROI1	135.289	146.832	56.9665	140.093	153.999	58.5947	0	190.294
J:\data\confocal\20200401 EGFR EGF phospho experiment\2020_04_01_10_44_14--0nM EGF001\Series004--C00.tifROI1	55.8525	73.3654	23.25	57.4428	76.7546	24.4027	0	95.0816
J:\data\confocal\20200401 EGFR EGF phospho experiment\2020_04_01_10_44_14--0nM EGF001\Series005--C00.tifROI1	263.913	405.341	16.0652	271.824	424.679	26.8956	0	525.321
J:\data\confocal\20200401 EGFR EGF phospho experiment\2020_04_01_10_44_14--0nM EGF001\Series007--C00.tifROI1	111.353	94.3646	45.547	112.278	94.7023	46.0289	0	122.296
J:\data\confocal\20200401 EGFR EGF phospho experiment\2020_04_01_10_44_14--0nM EGF001\Series009--C00.tifROI2	137.742	81.9206	55.2666	143.3	89.1595	56.1851	0	106.169
J:\data\confocal\20200401 EGFR EGF phospho experiment\2020_04_01_10_44_14--0nM EGF001\Series010--C00.tifROI1	306.223	240.214	108.466	297.406	236.751	109.86	0	311.318
J:\data\confocal\20200401 EGFR EGF phospho experiment\2020_04_01_10_44_14--0nM EGF001\Series010--C00.tifROI2	108.924	22.0316	40.2777	111.38	41.7999	42.8861	0	28.5529
J:\data\confocal\20200401 EGFR EGF phospho experiment\2020_04_01_10_44_14--0nM EGF001\Series011--C00.tifROI2	91.4811	89.1939	35.8897	92.2898	90.019	36.9937	0	115.595
J:\data\confocal\20200401 EGFR EGF phospho experiment\2020_04_01_10_44_14--0nM EGF001\Series011--C00.tifROI3	89.9004	124.616	31.4315	88.3095	200.486	38.0145	0	161.502
J:\data\confocal\20200401 EGFR EGF phospho experiment\2020_04_01_10_44_14--0nM EGF001\Series012--C00.tifROI1	0	0	0	0	0	0	0	0
J:\data\confocal\20200401 EGFR EGF phospho experiment\2020_04_01_10_44_14--0nM EGF001\Series013--C00.tifROI1	161.075	236.476	66.8638	166.302	252.382	69.0169	0	306.472
J:\data\confocal\20200401 EGFR EGF phospho experiment\2020_04_01_10_44_14--0nM EGF001\Series014--C00.tifROI1	210.024	164.14	82.357	211.874	183.433	86.0973	0	212.725
J:\data\confocal\20200401 EGFR EGF phospho experiment\2020_04_01_10_44_14--0nM EGF001\Series015--C00.tifROI1	146.119	266.812	67.5215	146.091	278.537	67.221	0	345.788
J:\data\confocal\20200401 EGFR EGF phospho experiment\2020_04_01_10_44_14--0nM EGF001\Series015--C00.tifROI3	141.966	114.515	56.7182	145.625	125.004	58.8586	0	148.411
J:\data\confocal\20200401 EGFR EGF phospho experiment\2020_04_01_10_44_14--0nM EGF001\Series016--C00.tifROI1	257.341	238.255	103.255	265.421	255.189	106.299	0	308.779
J:\data\confocal\20200401 EGFR EGF phospho experiment\2020_04_01_10_44_14--0nM EGF001\Series017--C00.tifROI1	217.818	302.316	90.9804	221.33	312.053	93.1566	0	391.802
J:\data\confocal\20200401 EGFR EGF phospho experiment\2020_04_01_10_44_14--0nM EGF001\Series018--C00.tifROI1	119.283	128.723	45.3793	121.238	129.076	46.9569	0	166.825
J:\data\confocal\20200401 EGFR EGF phospho experiment\2020_04_01_10_44_14--0nM EGF001\Series018--C00.tifROI2	137.667	128.757	55.2225	141.072	137.744	56.0196	0	166.869
J:\data\confocal\20200401 EGFR EGF phospho experiment\2020_04_01_10_44_14--0nM EGF001\Series019--C00.tifROI1	105.569	99.2859	42.9131	110.598	105.347	43.6809	0	128.674
J:\data\confocal\20200401 EGFR EGF phospho experiment\2020_04_01_10_44_14--0nM EGF001\Series020--C00.tifROI1	197.203	282.385	82.2999	198.433	290.328	83.8759	0	365.97
J:\data\confocal\20200401 EGFR EGF phospho experiment\2020_04_01_10_44_14--0nM EGF001\Series021--C00.tifROI5	103.745	106.202	43.2357	106.95	121.826	44.7397	0	137.637
J:\data\confocal\20200401 EGFR EGF phospho experiment\2020_04_01_10_44_14--0nM EGF001\Series022--C00.tifROI1	118.312	91.6251	47.7002	123.272	98.4369	48.9263	0	118.746
J:\data\confocal\20200401 EGFR EGF phospho experiment\2020_04_01_10_44_14--0nM EGF001\Series023--C00.tifROI1	147.341	127.49	58.5324	152.513	155.631	60.2691	0	165.228
J:\data\confocal\20200401 EGFR EGF phospho experiment\2020_04_01_10_44_14--0nM EGF001\Series024--C00.tifROI1	192.706	127.693	81.8119	202.856	158.361	83.1893	0	165.49
J:\data\confocal\20200401 EGFR EGF phospho experiment\2020_04_01_10_44_14--0nM EGF001\Series025--C00.tifROI2	38.4037	42.4793	8.85146	39.1151	57.4408	13.7194	0	55.0531
J:\data\confocal\20200401 EGFR EGF phospho experiment\2020_04_01_10_44_14--0nM EGF001\Series026--C00.tifROI1	117.528	146.871	52.0451	120.239	158.389	53.828	0	190.344
J:\data\confocal\20200401 EGFR EGF phospho experiment\2020_04_01_10_44_14--0nM EGF001\Series027--C00.tifROI2	123.538	104.047	48.3667	126.987	116.484	50.3537	0	134.845
J:\data\confocal\20200401 EGFR EGF phospho experiment\2020_04_01_10_44_14--0nM EGF001\Series028--C00.tifROI1	51.0994	40.0549	18.657	48.3288	39.0613	19.8806	0	51.9111
J:\data\confocal\20200401 EGFR EGF phospho experiment\2020_04_01_10_44_14--0nM EGF001\Series028--C00.tifROI3	6.53701	0	2.56577	6.81559	0	2.87204	0	0
J:\data\confocal\20200401 EGFR EGF phospho experiment\2020_04_01_10_44_14--0nM EGF001\Series028--C00.tifROI4	244.61	273.909	97.9567	251.822	286.1	101.092	0	354.987
J:\data\confocal\20200401 EGFR EGF phospho experiment\2020_04_01_10_44_14--0nM EGF001\Series028--C00.tifROI5	251.559	290.231	100.402	256.589	300.75	102.879	0	376.14
J:\data\confocal\20200401 EGFR EGF phospho experiment\2020_04_01_10_44_14--0nM EGF001\Series029--C00.tifROI1	24.6456	25.9153	7.85634	25.2046	34.4564	8.44324	0	33.5862
J:\data\confocal\20200401 EGFR EGF phospho experiment\2020_04_01_10_44_14--0nM EGF001\Series029--C00.tifROI2	172.807	147.641	71.5607	174.133	159.303	72.7024	0	191.343
J:\data\confocal\20200401 EGFR EGF phospho experiment\2020_04_01_10_44_14--0nM EGF001\Series029--C00.tifROI3	172.807	150.757	75.2772	174.133	164.977	74.8845	0	195.381
J:\data\confocal\20200401 EGFR EGF phospho experiment\2020_04_01_10_44_14--0nM EGF001\Series030--C00.tifROI1	83.5343	86.7254	35.7963	85.6623	120.095	37.0905	0	112.396
J:\data\confocal\20200401 EGFR EGF phospho experiment\2020_04_01_10_44_14--0nM EGF001\Series031--C00.tifROI1	86.317	140.251	43.3802	87.8251	143.445	44.1152	0	181.765
J:\data\confocal\20200401 EGFR EGF phospho experiment\2020_04_01_10_44_14--0nM EGF001\Series032--C00.tifROI2	186.054	275.299	77.2827	188.983	262.495	78.7591	0	356.788
J:\data\confocal\20200401 EGFR EGF phospho experiment\2020_04_01_10_44_14--0nM EGF001\Series033--C00.tifROI1	105.721	126.214	42.7955	105.402	123.808	44.1175	0	163.574
J:\data\confocal\20200401 EGFR EGF phospho experiment\2020_04_01_10_44_14--0nM EGF001\Series033--C00.tifROI2	69.6047	29.9628	42.7744	75.0498	49.2065	43.9675	0	38.8317
J:\data\confocal\20200401 EGFR EGF phospho experiment\2020_04_01_10_44_14--0nM EGF001\Series033--C00.tifROI3	250.178	152.081	99.5643	259.025	155.702	102.591	0	197.097
J:\data\confocal\20200401 EGFR EGF phospho experiment\2020_04_01_10_44_14--0nM EGF001\Series033--C00.tifROI4	168.332	204.404	66.5467	173.819	205.319	69.6611	0	264.907
J:\data\confocal\20200401 EGFR EGF phospho experiment\2020_04_01_10_44_14--0nM EGF001\Series033--C00.tifROI5	147.787	147.093	62.1501	153.182	154.866	63.7182	0	190.632
J:\data\confocal\20200401 EGFR EGF phospho experiment\2020_04_01_10_44_14--0nM EGF001\Series034--C00.tifROI2	34.355	52.7456	13.7441	35.3398	53.3201	13.9533	0	68.3583
J:\data\confocal\20200401 EGFR EGF phospho experiment\2020_04_01_10_44_14--0nM EGF001\Series035--C00.tifROI2	70.2742	108.273	29.6964	67.3025	111.017	30.5087	0	140.322
J:\data\confocal\20200401 EGFR EGF phospho experiment\2020_04_01_10_44_14--0nM EGF001\Series036--C00.tifROI1	148.083	181.714	70.4323	151.442	196.854	70.7277	0	235.501
J:\data\confocal\20200401 EGFR EGF phospho experiment\2020_04_01_10_44_14--0nM EGF001\Series036--C00.tifROI2	154.277	155.983	64.9456	155.036	189.818	64.9744	0	202.153
J:\data\confocal\20200401 EGFR EGF phospho experiment\2020_04_01_10_44_14--0nM EGF001\Series037--C00.tifROI2	196.876	178.308	77.3085	196.267	182.792	77.7859	0	231.087
J:\data\confocal\20200401 EGFR EGF phospho experiment\2020_04_01_10_44_14--0nM EGF001\Series038--C00.tifROI1	129.576	30.3825	59.0003	132.329	55.7304	59.3791	0	39.3757
J:\data\confocal\20200401 EGFR EGF phospho experiment\2020_04_01_10_44_14--0nM EGF001\Series038--C00.tifROI2	43.0507	30.8178	8.46974	43.3922	50.1163	13.818	0	39.9399
J:\data\confocal\20200401 EGFR EGF phospho experiment\2020_04_01_10_44_14--0nM EGF001\Series038--C00.tifROI3	43.5057	21.3025	7.31769	43.8071	24.5734	8.56064	0	27.608
J:\data\confocal\20200401 EGFR EGF phospho experiment\2020_04_01_10_44_14--0nM EGF001\Series039--C00.tifROI1	218.04	221.659	86.4191	221.21	225.369	87.6008	0	287.271
J:\data\confocal\20200401 EGFR EGF phospho experiment\2020_04_01_10_44_14--0nM EGF001\Series040--C00.tifROI1	70.2454	94.2018	28.961	73.7317	97.5381	30.4194	0	122.086
J:\data\confocal\20200401 EGFR EGF phospho experiment\2020_04_01_10_44_14--0nM EGF001\Series040--C00.tifROI3	84.1664	57.4227	32.714	81.6465	59.9464	30.9732	0	74.4198
J:\data\confocal\20200401 EGFR EGF phospho experiment\2020_04_01_10_44_14--0nM EGF001\Series040--C00.tifROI4	83.8117	62.7716	33.1558	81.456	67.1681	31.3982	0	81.352
J:\data\confocal\20191218 EGFR-mT EGF phospho AB & raft VEGFR2 EphA2 qualitative\2019_12_18_14_32_32--EGFR 0nM EGF001\Series005--C00.tifROI2	249.772	135.805	91.7746	248.675	145.472	93.3431	0	176.003
J:\data\confocal\20191218 EGFR-mT EGF phospho AB & raft VEGFR2 EphA2 qualitative\2019_12_18_14_32_32--EGFR 0nM EGF001\Series005--C00.tifROI4	249.488	134.383	91.6004	248.556	139.209	93.2227	0	174.161
J:\data\confocal\20191218 EGFR-mT EGF phospho AB & raft VEGFR2 EphA2 qualitative\2019_12_18_14_32_32--EGFR 0nM EGF001\Series007--C00.tifROI1	150.539	66.8857	53.5891	152.199	88.2563	54.3975	0	86.6838
J:\data\confocal\20191218 EGFR-mT EGF phospho AB & raft VEGFR2 EphA2 qualitative\2019_12_18_14_32_32--EGFR 0nM EGF001\Series008--C00.tifROI1	87.985	62.3068	36.7944	92.4051	76.9451	37.7225	0	80.7496
J:\data\confocal\20191218 EGFR-mT EGF phospho AB & raft VEGFR2 EphA2 qualitative\2019_12_18_14_32_32--EGFR 0nM EGF001\Series009--C00.tifROI1	68.1812	55.1666	29.8534	71.6389	62.8365	30.2777	0	71.496
J:\data\confocal\20191218 EGFR-mT EGF phospho AB & raft VEGFR2 EphA2 qualitative\2019_12_18_14_32_32--EGFR 0nM EGF001\Series010--C00.tifROI1	260.074	173.876	97.0332	258.499	172.765	97.0575	0	225.343
J:\data\confocal\20191218 EGFR-mT EGF phospho AB & raft VEGFR2 EphA2 qualitative\2019_12_18_14_32_32--EGFR 0nM EGF001\Series011--C00.tifROI2	245.653	196.171	113.508	252.089	187.192	111.661	0	254.237
J:\data\confocal\20191218 EGFR-mT EGF phospho AB & raft VEGFR2 EphA2 qualitative\2019_12_18_14_32_32--EGFR 0nM EGF001\Series012--C00.tifROI1	164.184	120.034	69.9717	168.128	117.485	71.7828	0	155.564
J:\data\confocal\20191218 EGFR-mT EGF phospho AB & raft VEGFR2 EphA2 qualitative\2019_12_18_14_32_32--EGFR 0nM EGF001\Series013--C00.tifROI1	161.651	100.545	65.5024	165.454	112.722	67.0704	0	130.306
J:\data\confocal\20200501 EGFR EGF phospho experiment\2020_05_01_13_59_53--0nM EGF001\Series001--C00.tifROI1	111.622	174.347	52.035	114.031	182.213	53.7306	0	225.954
J:\data\confocal\20200501 EGFR EGF phospho experiment\2020_05_01_13_59_53--0nM EGF001\Series001--C00.tifROI3	222.311	424.301	99.6113	223.777	436.834	100.762	0	549.894
J:\data\confocal\20200501 EGFR EGF phospho experiment\2020_05_01_13_59_53--0nM EGF001\Series001--C00.tifROI4	13.6671	21.5772	5.24498	14.6134	21.2763	5.2591	0	27.964
J:\data\confocal\20200501 EGFR EGF phospho experiment\2020_05_01_13_59_53--0nM EGF001\Series002--C00.tifROI1	100.054	327.123	60.351	108.325	343.512	60.7632	0	423.951
J:\data\confocal\20200501 EGFR EGF phospho experiment\2020_05_01_13_59_53--0nM EGF001\Series002--C00.tifROI2	28.892	42.3984	10.8664	29.2705	42.0433	11.2164	0	54.9483
J:\data\confocal\20200501 EGFR EGF phospho experiment\2020_05_01_13_59_53--0nM EGF001\Series002--C00.tifROI3	51.7499	122.072	33.0554	52.7407	137.889	34.504	0	158.205
J:\data\confocal\20200501 EGFR EGF phospho experiment\2020_05_01_13_59_53--0nM EGF001\Series003--C00.tifROI1	157.485	268.926	70.9261	165.837	282.863	74.0509	0	348.528
J:\data\confocal\20200501 EGFR EGF phospho experiment\2020_05_01_13_59_53--0nM EGF001\Series003--C00.tifROI3	155.215	216.299	64.5485	155.852	217.215	66.3995	0	280.323
J:\data\confocal\20200501 EGFR EGF phospho experiment\2020_05_01_13_59_53--0nM EGF001\Series004--C00.tifROI1	77.6985	91.1882	35.2147	80.9595	111.667	36.3064	0	118.18
J:\data\confocal\20200501 EGFR EGF phospho experiment\2020_05_01_13_59_53--0nM EGF001\Series004--C00.tifROI2	0	122.311	55.5721	0	160.518	58.2513	0	158.515
J:\data\confocal\20200501 EGFR EGF phospho experiment\2020_05_01_13_59_53--0nM EGF001\Series004--C00.tifROI3	35.5019	58.7015	5.04627	36.3529	69.3419	9.97102	0	76.0771
J:\data\confocal\20200501 EGFR EGF phospho experiment\2020_05_01_13_59_53--0nM EGF001\Series004--C00.tifROI4	112.109	314.567	-0.789973	115.323	330.917	-1.00606	0	407.678
J:\data\confocal\20200501 EGFR EGF phospho experiment\2020_05_01_13_59_53--0nM EGF001\Series004--C00.tifROI5	112.109	314.566	-1.6611	115.323	330.917	-2.559	0	407.678
J:\data\confocal\20200501 EGFR EGF phospho experiment\2020_05_01_13_59_53--0nM EGF001\Series005--C00.tifROI1	106.313	154.568	46.8873	109.134	158.729	48.5993	0	200.32
J:\data\confocal\20200501 EGFR EGF phospho experiment\2020_05_01_13_59_53--0nM EGF001\Series005--C00.tifROI2	171.459	366.65	80.0373	176.219	387.63	82.7647	0	475.179
J:\data\confocal\20200501 EGFR EGF phospho experiment\2020_05_01_13_59_53--0nM EGF001\Series006--C00.tifROI1	96.8402	85.2798	5.4812	97.0885	163.409	10.007	0	110.523
J:\data\confocal\20200501 EGFR EGF phospho experiment\2020_05_01_13_59_53--0nM EGF001\Series006--C00.tifROI2	88.0693	140.029	47.2991	91.2989	199.313	48.7583	0	181.477
J:\data\confocal\20200501 EGFR EGF phospho experiment\2020_05_01_13_59_53--0nM EGF001\Series007--C00.tifROI1	22571.8	399.555	4.35461	145889	413.72	20.8046	0	517.823
J:\data\confocal\20200501 EGFR EGF phospho experiment\2020_05_01_13_59_53--0nM EGF001\Series007--C00.tifROI2	22.0661	429.232	0.800289	58.0087	439.004	14.7582	0	556.285
J:\data\confocal\20200501 EGFR EGF phospho experiment\2020_05_01_13_59_53--0nM EGF001\Series008--C00.tifROI2	134.922	203.92	60.1932	139.029	239.538	63.3729	0	264.281
J:\data\confocal\20200501 EGFR EGF phospho experiment\2020_05_01_13_59_53--0nM EGF001\Series009--C00.tifROI2	91.8559	179.657	45.4244	94.03	180.251	46.2542	0	232.836
J:\data\confocal\20200501 EGFR EGF phospho experiment\2020_05_01_13_59_53--0nM EGF001\Series009--C00.tifROI3	95.9433	309.769	49.6347	98.3738	323.776	51.0982	0	401.461
J:\data\confocal\20200501 EGFR EGF phospho experiment\2020_05_01_13_59_53--0nM EGF001\Series009--C00.tifROI4	158.999	264.073	75.0484	154.994	264.922	76.2649	0	342.239
J:\data\confocal\20200501 EGFR EGF phospho experiment\2020_05_01_13_59_53--0nM EGF001\Series010--C00.tifROI1	28.1024	43.9993	10.6262	29.2799	43.8174	11.1105	0	57.023
J:\data\confocal\20200501 EGFR EGF phospho experiment\2020_05_01_13_59_53--0nM EGF001\Series010--C00.tifROI2	0	0	0	0	0	0	0	0
J:\data\confocal\20200501 EGFR EGF phospho experiment\2020_05_01_13_59_53--0nM EGF001\Series010--C00.tifROI4	108.485	467.487	65.3642	113.354	487.385	68.2237	0	605.863
J:\data\confocal\20200501 EGFR EGF phospho experiment\2020_05_01_13_59_53--0nM EGF001\Series010--C00.tifROI6	51.879	85.7786	18.8363	53.4307	80.1955	18.0912	0	111.169
J:\data\confocal\20200501 EGFR EGF phospho experiment\2020_05_01_13_59_53--0nM EGF001\Series010--C00.tifROI7	211.276	253.98	98.5628	211.931	250.745	101.651	0	329.159
J:\data\confocal\20200501 EGFR EGF phospho experiment\2020_05_01_13_59_53--0nM EGF001\Series010--C00.tifROI9	128.637	169.966	56.0053	133.131	181.168	58.2921	0	220.276
J:\data\confocal\20200501 EGFR EGF phospho experiment\2020_05_01_13_59_53--0nM EGF001\Series010--C00.tifROI10	216.708	446.525	103.169	217.053	462.184	104.703	0	578.696
J:\data\confocal\20200501 EGFR EGF phospho experiment\2020_05_01_13_59_53--0nM EGF001\Series011--C00.tifROI1	79.3354	109.686	37.82	81.5084	118.789	39.0634	0	142.153
J:\data\confocal\20200501 EGFR EGF phospho experiment\2020_05_01_13_59_53--0nM EGF001\Series011--C00.tifROI2	41.6634	48.4835	18.5648	43.3381	58.364	19.8017	0	62.8346
J:\data\confocal\20200501 EGFR EGF phospho experiment\2020_05_01_13_59_53--0nM EGF001\Series011--C00.tifROI4	189.596	341.97	86.0863	193.094	356.075	87.8044	0	443.193
J:\data\confocal\20200501 EGFR EGF phospho experiment\2020_05_01_13_59_53--0nM EGF001\Series011--C00.tifROI6	52.6291	74.765	22.4684	52.9915	83.545	23.2079	0	96.8955
J:\data\confocal\20200501 EGFR EGF phospho experiment\2020_05_01_13_59_53--0nM EGF001\Series011--C00.tifROI11	114.821	192.606	50.7335	117.181	203.842	52.9426	0	249.618
J:\data\confocal\20200501 EGFR EGF phospho experiment\2020_05_01_13_59_53--0nM EGF001\Series012--C00.tifROI1	148.241	263.457	63.3046	147.281	280.209	64.4822	0	341.441
J:\data\confocal\20200501 EGFR EGF phospho experiment\2020_05_01_13_59_53--0nM EGF001\Series012--C00.tifROI3	150.428	322.103	63.4733	157.299	303.559	65.8255	0	417.445
J:\data\confocal\20200501 EGFR EGF phospho experiment\2020_05_01_13_59_53--0nM EGF001\Series012--C00.tifROI4	6.69066	14.7442	0	7.01816	16.9456	0	0	19.1085
J:\data\confocal\20200501 EGFR EGF phospho experiment\2020_05_01_13_59_53--0nM EGF001\Series012--C00.tifROI6	69.7119	97.6729	33.5065	73.0809	104.095	34.9024	0	126.584
J:\data\confocal\20200501 EGFR EGF phospho experiment\2020_05_01_13_59_53--0nM EGF001\Series012--C00.tifROI8	149.216	219.763	65.6651	153.09	226.214	66.9592	0	284.812
J:\data\confocal\20200501 EGFR EGF phospho experiment\2020_05_01_13_59_53--0nM EGF001\Series012--C00.tifROI9	110.755	181.591	51.6261	111.214	180.159	52.462	0	235.342
J:\data\confocal\20200501 EGFR EGF phospho experiment\2020_05_01_13_59_53--0nM EGF001\Series013--C00.tifROI2	123.735	387.732	81.8433	174.294	335.428	80.4011	0	502.501
J:\data\confocal\20200501 EGFR EGF phospho experiment\2020_05_01_13_59_53--0nM EGF001\Series013--C00.tifROI3	126.011	181.144	57.3214	126.611	184.234	58.3128	0	234.762
J:\data\confocal\20200501 EGFR EGF phospho experiment\2020_05_01_13_59_53--0nM EGF001\Series013--C00.tifROI5	125.942	180.76	57.314	126.576	181.07	58.3114	0	234.265
J:\data\confocal\20200501 EGFR EGF phospho experiment\2020_05_01_13_59_53--0nM EGF001\Series013--C00.tifROI6	217.082	311.918	82.748	215.562	323.512	85.6082	0	404.245
J:\data\confocal\20200501 EGFR EGF phospho experiment\2020_05_01_13_59_53--0nM EGF001\Series013--C00.tifROI8	60.9832	270.444	88.1771	118.099	286.557	88.7515	0	350.496
J:\data\confocal\20200501 EGFR EGF phospho experiment\2020_05_01_13_59_53--0nM EGF001\Series014--C00.tifROI2	93.3381	121.542	41.7381	97.4233	153.119	43.7782	0	157.519
J:\data\confocal\20200501 EGFR EGF phospho experiment\2020_05_01_13_59_53--0nM EGF001\Series014--C00.tifROI3	33.9165	57.6514	15.1158	35.2437	74.0153	16.2444	0	74.7162
J:\data\confocal\20200501 EGFR EGF phospho experiment\2020_05_01_13_59_53--0nM EGF001\Series014--C00.tifROI5	205.28	338.319	90.2393	202.546	311.293	90.6756	0	438.462
J:\data\confocal\20200501 EGFR EGF phospho experiment\2020_05_01_13_59_53--0nM EGF001\Series014--C00.tifROI6	254.568	348.834	115.634	245.182	372.696	110.179	0	452.088
J:\data\confocal\20200501 EGFR EGF phospho experiment\2020_05_01_13_59_53--0nM EGF001\Series015--C00.tifROI1	260.263	101.229	106.386	268.01	170.343	109.305	0	131.193
J:\data\confocal\20200501 EGFR EGF phospho experiment\2020_05_01_13_59_53--0nM EGF001\Series015--C00.tifROI5	50.6073	122.334	27.1321	50.8637	128.256	28.4536	0	158.544
J:\data\confocal\20200501 EGFR EGF phospho experiment\2020_05_01_13_59_53--0nM EGF001\Series016--C00.tifROI1	60.5579	138.553	27.4813	61.3444	136.491	28.7672	0	179.564
J:\data\confocal\20200501 EGFR EGF phospho experiment\2020_05_01_13_59_53--0nM EGF001\Series016--C00.tifROI2	250.965	223.227	99.0925	252.896	233.119	101.227	0	289.303
J:\data\confocal\20200501 EGFR EGF phospho experiment\2020_05_01_13_59_53--0nM EGF001\Series016--C00.tifROI3	109.39	131.276	48.2782	114.36	162.55	50.0961	0	170.134
J:\data\confocal\20200501 EGFR EGF phospho experiment\2020_05_01_13_59_53--0nM EGF001\Series017--C00.tifROI3	185.801	365.915	81.4266	190.058	382.211	84.1384	0	474.226
J:\data\confocal\20200501 EGFR EGF phospho experiment\2020_05_01_13_59_53--0nM EGF001\Series018--C00.tifROI1	39.4603	94.0837	21.5813	40.5844	105.658	23.0192	0	121.933
J:\data\confocal\20200501 EGFR EGF phospho experiment\2020_05_01_13_59_53--0nM EGF001\Series018--C00.tifROI2	213.394	328.558	92.8904	217.488	346.91	94.6049	0	425.811
J:\data\confocal\20200501 EGFR EGF phospho experiment\2020_05_01_13_59_53--0nM EGF001\Series019--C00.tifROI1	17.0882	30.1379	6.86409	17.8873	29.4394	6.45026	0	39.0587
J:\data\confocal\20200501 EGFR EGF phospho experiment\2020_05_01_13_59_53--0nM EGF001\Series019--C00.tifROI2	91.1813	143.541	42.318	93.2646	169.049	43.289	0	186.029
J:\data\confocal\20200501 EGFR EGF phospho experiment\2020_05_01_13_59_53--0nM EGF001\Series019--C00.tifROI4	114.492	167.447	51.6331	118.117	187.372	53.3794	0	217.011
J:\data\confocal\20200501 EGFR EGF phospho experiment\2020_05_01_13_59_53--0nM EGF001\Series019--C00.tifROI5	98.4904	168.026	45.3615	100.967	168.872	46.7259	0	217.762
J:\data\confocal\20200212 EGFR Epiregulin phospho experiment\2020_02_12_15_14_38--0nM Epiregulin002\Series001--C00.tifROI2	108.906	306.757	52.8394	109.223	286.191	53.6126	0	261.051
J:\data\confocal\20200212 EGFR Epiregulin phospho experiment\2020_02_12_15_14_38--0nM Epiregulin002\Series001--C00.tifROI4	108.906	307.235	52.8394	109.223	287.045	53.6126	0	261.457
J:\data\confocal\20200212 EGFR Epiregulin phospho experiment\2020_02_12_15_14_38--0nM Epiregulin002\Series003--C00.tifROI2	20.9077	425.651	31.93	46.1089	442.889	53.7195	0	362.229
J:\data\confocal\20200212 EGFR Epiregulin phospho experiment\2020_02_12_15_14_38--0nM Epiregulin002\Series005--C00.tifROI1	141.997	398.98	71.8207	145.258	407.244	72.5876	0	339.532
J:\data\confocal\20200212 EGFR Epiregulin phospho experiment\2020_02_12_15_14_38--0nM Epiregulin002\Series005--C00.tifROI2	141.997	396.051	71.8206	145.258	407.541	72.5876	0	337.04
J:\data\confocal\20200212 EGFR Epiregulin phospho experiment\2020_02_12_15_14_38--0nM Epiregulin002\Series006--C00.tifROI1	195.922	466.84	95.3019	196.369	479.925	96.2282	0	397.281
J:\data\confocal\20200212 EGFR Epiregulin phospho experiment\2020_02_12_15_14_38--0nM Epiregulin002\Series006--C00.tifROI2	31.8294	84.6293	15.6777	31.8768	79.6656	14.9875	0	72.0196
J:\data\confocal\20200212 EGFR Epiregulin phospho experiment\2020_02_12_15_14_38--0nM Epiregulin002\Series006--C00.tifROI3	32.5031	85.285	16.9321	32.1353	83.7554	16.9243	0	72.5776
J:\data\confocal\20200212 EGFR Epiregulin phospho experiment\2020_02_12_15_14_38--0nM Epiregulin002\Series007--C00.tifROI1	218.707	664.85	113.926	220.786	681.719	115.635	0	565.787
J:\data\confocal\20200212 EGFR Epiregulin phospho experiment\2020_02_12_15_14_38--0nM Epiregulin002\Series008--C00.tifROI1	185.972	547.188	80.6454	184.559	520.508	84.0076	0	465.657
J:\data\confocal\20200212 EGFR Epiregulin phospho experiment\2020_02_12_15_14_38--0nM Epiregulin002\Series009--C00.tifROI1	113.084	361.36	64.305	115.092	368.164	65.0859	0	307.517
J:\data\confocal\20200212 EGFR Epiregulin phospho experiment\2020_02_12_15_14_38--0nM Epiregulin002\Series010--C00.tifROI1	118.63	405.402	59.0158	119.123	418.299	60.8652	0	344.997
J:\data\confocal\20200212 EGFR Epiregulin phospho experiment\2020_02_12_15_14_38--0nM Epiregulin002\Series011--C00.tifROI2	146.519	270.939	74.7001	146.044	317	75.5092	0	230.569
J:\data\confocal\20200212 EGFR Epiregulin phospho experiment\2020_02_12_15_14_38--0nM Epiregulin002\Series012--C00.tifROI1	61.3394	177.295	34.0327	63.2464	195.822	34.981	0	150.878
J:\data\confocal\20200212 EGFR Epiregulin phospho experiment\2020_02_12_15_14_38--0nM Epiregulin002\Series012--C00.tifROI2	5.77253	13.4847	1.59481	5.95495	17.8853	2.42135	0	11.4754
J:\data\confocal\20200212 EGFR Epiregulin phospho experiment\2020_02_12_15_14_38--0nM Epiregulin002\Series012--C00.tifROI3	61.3394	178.899	34.0327	63.2464	198.626	34.981	0	152.243
J:\data\confocal\20200212 EGFR Epiregulin phospho experiment\2020_02_12_15_14_38--0nM Epiregulin002\Series013--C00.tifROI1	209.677	920.277	133.385	208.849	927.577	132.2	0	783.156
J:\data\confocal\20200212 EGFR Epiregulin phospho experiment\2020_02_12_15_14_38--0nM Epiregulin002\Series014--C00.tifROI1	134.44	459.772	72.3258	143.564	485.999	72.4808	0	391.266
J:\data\confocal\20200212 EGFR Epiregulin phospho experiment\2020_02_12_15_14_38--0nM Epiregulin002\Series014--C00.tifROI2	135.017	458.505	72.466	148.658	483.733	73.1814	0	390.187
J:\data\confocal\20200212 EGFR Epiregulin phospho experiment\2020_02_12_15_14_38--0nM Epiregulin002\Series015--C00.tifROI1	99.8095	339.96	51.6249	99.0017	348.236	52.0459	0	289.306
J:\data\confocal\20200325 EGFR Epiregulin phospho experiment\2020_03_25_09_57_07--0nM Epiregulin001\Series001--C00.tifROI1	206.057	357.424	91.2799	201.427	371.969	89.4151	0	304.168
J:\data\confocal\20200325 EGFR Epiregulin phospho experiment\2020_03_25_09_57_07--0nM Epiregulin001\Series002--C00.tifROI1	246.196	254.31	96.9471	252.936	266.122	99.7312	0	216.418
J:\data\confocal\20200325 EGFR Epiregulin phospho experiment\2020_03_25_09_57_07--0nM Epiregulin001\Series002--C00.tifROI3	198.023	295.061	80.9032	197.074	313.442	83.3117	0	251.097
J:\data\confocal\20200325 EGFR Epiregulin phospho experiment\2020_03_25_09_57_07--0nM Epiregulin001\Series003--C00.tifROI1	82.3966	150.561	36.9433	84.3236	158.497	38.5054	0	128.128
J:\data\confocal\20200325 EGFR Epiregulin phospho experiment\2020_03_25_09_57_07--0nM Epiregulin001\Series004--C00.tifROI1	136.149	209.89	63.4872	139.783	226.427	64.425	0	178.616
J:\data\confocal\20200325 EGFR Epiregulin phospho experiment\2020_03_25_09_57_07--0nM Epiregulin001\Series004--C00.tifROI2	44.098	0	19.255	44.9243	0	20.2488	0	0
J:\data\confocal\20200325 EGFR Epiregulin phospho experiment\2020_03_25_09_57_07--0nM Epiregulin001\Series005--C00.tifROI1	148.08	256.913	65.1856	152.732	250.937	67.3515	0	218.633
J:\data\confocal\20200325 EGFR Epiregulin phospho experiment\2020_03_25_09_57_07--0nM Epiregulin001\Series005--C00.tifROI2	142.399	315.463	67.5405	147.849	327.524	69.5847	0	268.459
J:\data\confocal\20200325 EGFR Epiregulin phospho experiment\2020_03_25_09_57_07--0nM Epiregulin001\Series006--C00.tifROI1	270.238	309.853	107.196	278.89	321.506	110.401	0	263.685
J:\data\confocal\20200325 EGFR Epiregulin phospho experiment\2020_03_25_09_57_07--0nM Epiregulin001\Series006--C00.tifROI2	131.728	288.227	61.7696	135.403	297.178	62.3642	0	245.281
J:\data\confocal\20200325 EGFR Epiregulin phospho experiment\2020_03_25_09_57_07--0nM Epiregulin001\Series007--C00.tifROI1	34.3675	55.9033	14.4008	35.0632	59.6752	14.3717	0	47.5737
J:\data\confocal\20200325 EGFR Epiregulin phospho experiment\2020_03_25_09_57_07--0nM Epiregulin001\Series007--C00.tifROI2	228.91	305.57	93.5774	234.626	317.537	96.8384	0	260.04
J:\data\confocal\20200325 EGFR Epiregulin phospho experiment\2020_03_25_09_57_07--0nM Epiregulin001\Series007--C00.tifROI3	134.605	227.805	56.2858	136.087	240.657	57.7446	0	193.862
J:\data\confocal\20200325 EGFR Epiregulin phospho experiment\2020_03_25_09_57_07--0nM Epiregulin001\Series008--C00.tifROI1	244.335	327.497	99.7195	252.361	334.527	102.635	0	278.7
J:\data\confocal\20200325 EGFR Epiregulin phospho experiment\2020_03_25_09_57_07--0nM Epiregulin001\Series009--C00.tifROI1	56.3721	71.4066	24.1775	57.854	84.0838	25.2854	0	60.767
J:\data\confocal\20200325 EGFR Epiregulin phospho experiment\2020_03_25_09_57_07--0nM Epiregulin001\Series009--C00.tifROI2	43.6584	86.8456	26.725	46.475	83.7631	27.7499	0	73.9056
J:\data\confocal\20200325 EGFR Epiregulin phospho experiment\2020_03_25_09_57_07--0nM Epiregulin001\Series009--C00.tifROI3	22.7321	21.8412	5.89593	23.7569	30.0061	8.49869	0	18.5869
J:\data\confocal\20200325 EGFR Epiregulin phospho experiment\2020_03_25_09_57_07--0nM Epiregulin001\Series010--C00.tifROI1	135.032	200.611	55.2018	134.667	233.473	59.8753	0	170.72
J:\data\confocal\20200325 EGFR Epiregulin phospho experiment\2020_03_25_09_57_07--0nM Epiregulin001\Series010--C00.tifROI2	171.542	311.417	73.5468	179.224	332.203	76.3384	0	265.016
J:\data\confocal\20200325 EGFR Epiregulin phospho experiment\2020_03_25_09_57_07--0nM Epiregulin001\Series010--C00.tifROI3	113.113	200.188	53.0586	116.531	201.777	53.7616	0	170.36
J:\data\confocal\20200325 EGFR Epiregulin phospho experiment\2020_03_25_09_57_07--0nM Epiregulin001\Series010--C00.tifROI4	151.773	243.716	62.3159	155.194	257.186	62.12	0	207.402
J:\data\confocal\20200325 EGFR Epiregulin phospho experiment\2020_03_25_09_57_07--0nM Epiregulin001\Series011--C00.tifROI1	131.703	146.124	51.1897	135.059	148.869	52.9228	0	124.351
J:\data\confocal\20200325 EGFR Epiregulin phospho experiment\2020_03_25_09_57_07--0nM Epiregulin001\Series011--C00.tifROI2	124.103	187.368	53.6819	126.892	199.427	54.6343	0	159.451
J:\data\confocal\20200325 EGFR Epiregulin phospho experiment\2020_03_25_09_57_07--0nM Epiregulin001\Series011--C00.tifROI3	74.3156	73.9349	30.8643	75.9237	93.2111	31.6999	0	62.9186
J:\data\confocal\20200325 EGFR Epiregulin phospho experiment\2020_03_25_09_57_07--0nM Epiregulin001\Series011--C00.tifROI4	55.6248	54.51	20.8936	57.5691	61.1	22.283	0	46.388
J:\data\confocal\20200325 EGFR Epiregulin phospho experiment\2020_03_25_09_57_07--0nM Epiregulin001\Series011--C00.tifROI5	79.9228	57.6888	33.0843	81.6518	97.7057	34.9497	0	49.0932
J:\data\confocal\20200325 EGFR Epiregulin phospho experiment\2020_03_25_09_57_07--0nM Epiregulin001\Series012--C00.tifROI1	73.3985	111.359	33.3198	74.1029	116.957	33.8521	0	94.7665
J:\data\confocal\20200325 EGFR Epiregulin phospho experiment\2020_03_25_09_57_07--0nM Epiregulin001\Series012--C00.tifROI2	115.141	105.543	50.3182	117.291	124.391	51.1035	0	89.8175
J:\data\confocal\20200325 EGFR Epiregulin phospho experiment\2020_03_25_09_57_07--0nM Epiregulin001\Series012--C00.tifROI4	46.7059	36.361	20.8941	46.1317	48.7875	21.9104	0	30.9432
J:\data\confocal\20200325 EGFR Epiregulin phospho experiment\2020_03_25_09_57_07--0nM Epiregulin001\Series013--C00.tifROI1	147.734	150.095	57.2105	150.661	156.26	59.7367	0	127.731
J:\data\confocal\20200325 EGFR Epiregulin phospho experiment\2020_03_25_09_57_07--0nM Epiregulin001\Series014--C00.tifROI1	265.543	362.998	101.832	262.914	371.535	102.809	0	308.911
J:\data\confocal\20200325 EGFR Epiregulin phospho experiment\2020_03_25_09_57_07--0nM Epiregulin001\Series016--C00.tifROI1	89.4699	128.676	39.23	89.8967	122.566	40.3723	0	109.503
J:\data\confocal\20200325 EGFR Epiregulin phospho experiment\2020_03_25_09_57_07--0nM Epiregulin001\Series016--C00.tifROI2	88.9376	123.156	39.2893	89.9116	126.05	40.1659	0	104.805
J:\data\confocal\20200325 EGFR Epiregulin phospho experiment\2020_03_25_09_57_07--0nM Epiregulin001\Series017--C00.tifROI1	47.4558	73.1046	16.5837	49.1829	75.8794	18.733	0	62.212
J:\data\confocal\20200325 EGFR Epiregulin phospho experiment\2020_03_25_09_57_07--0nM Epiregulin001\Series017--C00.tifROI2	213.1	311.387	87.6774	218.569	324.028	91.5058	0	264.991
J:\data\confocal\20200325 EGFR Epiregulin phospho experiment\2020_03_25_09_57_07--0nM Epiregulin001\Series017--C00.tifROI3	211.487	309.549	87.6774	218.528	323.523	91.5058	0	263.426
J:\data\confocal\20200325 EGFR Epiregulin phospho experiment\2020_03_25_09_57_07--0nM Epiregulin001\Series018--C00.tifROI1	72.5966	433.626	112.372	77.1384	468.157	109.662	0	369.016
J:\data\confocal\20200325 EGFR Epiregulin phospho experiment\2020_03_25_09_57_07--0nM Epiregulin001\Series019--C00.tifROI1	102.438	150.171	45.0044	104.04	145.176	46.0259	0	127.795
J:\data\confocal\20200325 EGFR Epiregulin phospho experiment\2020_03_25_09_57_07--0nM Epiregulin001\Series020--C00.tifROI1	59.7764	143.327	32.9776	59.5009	140.927	33.3588	0	121.972
J:\data\confocal\20200325 EGFR Epiregulin phospho experiment\2020_03_25_09_57_07--0nM Epiregulin001\Series020--C00.tifROI2	49.902	136.104	28.8986	60.9765	186.744	50.5355	0	115.825
J:\data\confocal\20200325 EGFR Epiregulin phospho experiment\2020_03_25_09_57_07--0nM Epiregulin001\Series021--C00.tifROI1	125.546	157.63	53.4562	128.493	185.667	55.3457	0	134.143
J:\data\confocal\20200325 EGFR Epiregulin phospho experiment\2020_03_25_09_57_07--0nM Epiregulin001\Series021--C00.tifROI2	11.894	23.8978	5.24002	12.2084	23.4734	5.38449	0	20.337
J:\data\confocal\20200325 EGFR Epiregulin phospho experiment\2020_03_25_09_57_07--0nM Epiregulin001\Series022--C00.tifROI1	77.8062	80.7742	34.3472	79.9024	110.778	35.6379	0	68.7389
J:\data\confocal\20200325 EGFR Epiregulin phospho experiment\2020_03_25_09_57_07--0nM Epiregulin001\Series022--C00.tifROI2	160.262	387.029	72.3091	162.878	401.611	75.2937	0	329.362
J:\data\confocal\20200325 EGFR Epiregulin phospho experiment\2020_03_25_09_57_07--0nM Epiregulin001\Series023--C00.tifROI1	162.412	220.057	72.5352	168.145	225.856	73.2035	0	187.268
J:\data\confocal\20200325 EGFR Epiregulin phospho experiment\2020_03_25_09_57_07--0nM Epiregulin001\Series024--C00.tifROI1	139.732	375.753	68.4213	143.354	394.465	70.3207	0	319.765
J:\data\confocal\20200325 EGFR Epiregulin phospho experiment\2020_03_25_09_57_07--0nM Epiregulin001\Series025--C00.tifROI1	128.786	116.719	50.5312	129.021	130.88	52.4428	0	99.3277
J:\data\confocal\20200325 EGFR Epiregulin phospho experiment\2020_03_25_09_57_07--0nM Epiregulin001\Series025--C00.tifROI2	40.5782	44.7545	12.046	41.1311	53.2806	14.4068	0	38.0861
J:\data\confocal\20200325 EGFR Epiregulin phospho experiment\2020_03_25_09_57_07--0nM Epiregulin001\Series025--C00.tifROI3	186.807	357.995	83.317	195.524	374.38	85.6409	0	304.654
J:\data\confocal\20200325 EGFR Epiregulin phospho experiment\2020_03_25_09_57_07--0nM Epiregulin001\Series026--C00.tifROI1	24.0509	43.3774	9.44547	24.8571	50.7635	10.6185	0	36.9141
J:\data\confocal\20200325 EGFR Epiregulin phospho experiment\2020_03_25_09_57_07--0nM Epiregulin001\Series026--C00.tifROI2	284.751	362.198	105.908	288.251	378.34	108.807	0	308.23
J:\data\confocal\20200325 EGFR Epiregulin phospho experiment\2020_03_25_09_57_07--0nM Epiregulin001\Series026--C00.tifROI3	45.774	76.3561	0	69.6938	127.831	0	0	64.979
J:\data\confocal\20200325 EGFR Epiregulin phospho experiment\2020_03_25_09_57_07--0nM Epiregulin001\Series026--C00.tifROI4	110.324	137.557	0	109.294	134.23	0	0	117.061
J:\data\confocal\20200325 EGFR Epiregulin phospho experiment\2020_03_25_09_57_07--0nM Epiregulin001\Series027--C00.tifROI1	79.8665	120.305	38.0822	82.1296	154.685	39.0434	0	102.38
J:\data\confocal\20200325 EGFR Epiregulin phospho experiment\2020_03_25_09_57_07--0nM Epiregulin001\Series028--C00.tifROI3	145.412	236.832	63.1295	146.947	237.238	64.1824	0	201.544
J:\data\confocal\20200325 EGFR Epiregulin phospho experiment\2020_03_25_09_57_07--0nM Epiregulin001\Series028--C00.tifROI4	145.412	236.832	63.1295	146.947	237.238	64.1824	0	201.544
J:\data\confocal\20200325 EGFR Epiregulin phospho experiment\2020_03_25_09_57_07--0nM Epiregulin001\Series029--C00.tifROI1	312.716	341.67	121.391	318.412	355.36	124.655	0	290.761
J:\data\confocal\20200325 EGFR Epiregulin phospho experiment\2020_03_25_09_57_07--0nM Epiregulin001\Series029--C00.tifROI3	47.2084	46.6718	17.517	47.0873	47.6057	16.3162	0	39.7177
J:\data\confocal\20200325 EGFR Epiregulin phospho experiment\2020_03_25_09_57_07--0nM Epiregulin001\Series030--C00.tifROI1	64.189	144.082	29.9681	62.1494	148.502	30.3585	0	122.613
J:\data\confocal\20200325 EGFR Epiregulin phospho experiment\2020_03_25_09_57_07--0nM Epiregulin001\Series030--C00.tifROI2	363.359	383.941	146.16	376.585	396.991	147.568	0	326.734
J:\data\confocal\20200325 EGFR Epiregulin phospho experiment\2020_03_25_09_57_07--0nM Epiregulin001\Series031--C00.tifROI1	209.963	364.089	91.6756	218.542	381.55	95.1325	0	309.84
J:\data\confocal\20200325 EGFR Epiregulin phospho experiment\2020_03_25_09_57_07--0nM Epiregulin001\Series032--C00.tifROI1	168.422	206.303	68.6937	172.955	242.955	70.7788	0	175.564
J:\data\confocal\20200325 EGFR Epiregulin phospho experiment\2020_03_25_09_57_07--0nM Epiregulin001\Series033--C00.tifROI1	280.273	489.638	120.017	277.954	516.166	115.851	0	416.682
J:\data\confocal\20200325 EGFR Epiregulin phospho experiment\2020_03_25_09_57_07--0nM Epiregulin001\Series033--C00.tifROI4	12.2736	31.2256	5.07544	12.6604	30.8078	5.5369	0	26.573
J:\data\confocal\20200325 EGFR Epiregulin phospho experiment\2020_03_25_09_57_07--0nM Epiregulin001\Series033--C00.tifROI5	188.441	364.906	86.3528	197.377	375.923	89.3249	0	310.535
J:\data\confocal\20200325 EGFR Epiregulin phospho experiment\2020_03_25_09_57_07--0nM Epiregulin001\Series033--C00.tifROI6	12.2736	30.9158	5.05633	12.6604	30.2613	5.50314	0	26.3094
J:\data\confocal\20200325 EGFR Epiregulin phospho experiment\2020_03_25_09_57_07--0nM Epiregulin001\Series034--C00.tifROI1	84.5272	103.411	39.5045	86.7994	137.5	41.0284	0	88.0029
J:\data\confocal\20200325 EGFR Epiregulin phospho experiment\2020_03_25_09_57_07--0nM Epiregulin001\Series035--C00.tifROI3	56.8432	59.396	24.5333	58.4569	74.5309	26.0125	0	50.546
J:\data\confocal\20200325 EGFR Epiregulin phospho experiment\2020_03_25_09_57_07--0nM Epiregulin001\Series035--C00.tifROI4	288.754	303.924	115.559	296.792	317.21	119.8	0	258.64
J:\data\confocal\20200501 EGFR Epiregulin phospho experiment\2020_05_01_11_07_42--0nM Epiregulin001\Series002--C00.tifROI1	170.559	242.569	67.3204	168.547	252.374	69.5571	0	206.426
J:\data\confocal\20200501 EGFR Epiregulin phospho experiment\2020_05_01_11_07_42--0nM Epiregulin001\Series003--C00.tifROI1	89.1935	26.0799	38.9767	91.3107	46.1065	40.0276	0	22.194
J:\data\confocal\20200501 EGFR Epiregulin phospho experiment\2020_05_01_11_07_42--0nM Epiregulin001\Series003--C00.tifROI2	14.1266	5.6472	1.73754	14.6816	10.7569	2.55136	0	4.80576
J:\data\confocal\20200501 EGFR Epiregulin phospho experiment\2020_05_01_11_07_42--0nM Epiregulin001\Series004--C00.tifROI1	231.755	227.941	48.2889	226.5	229.833	69.1637	0	193.978
J:\data\confocal\20200501 EGFR Epiregulin phospho experiment\2020_05_01_11_07_42--0nM Epiregulin001\Series004--C00.tifROI2	83.503	39.8246	32.0871	85.1808	63.6149	33.292	0	33.8908
J:\data\confocal\20200501 EGFR Epiregulin phospho experiment\2020_05_01_11_07_42--0nM Epiregulin001\Series005--C00.tifROI1	215.195	211.637	84.5031	224.243	240.189	87.9699	0	180.103
J:\data\confocal\20200501 EGFR Epiregulin phospho experiment\2020_05_01_11_07_42--0nM Epiregulin001\Series006--C00.tifROI1	206.524	223.143	81.3746	211.226	233.288	83.8096	0	189.895
J:\data\confocal\20200501 EGFR Epiregulin phospho experiment\2020_05_01_11_07_42--0nM Epiregulin001\Series006--C00.tifROI2	205.501	218.516	81.5022	211.501	228.536	83.9219	0	185.957
J:\data\confocal\20200501 EGFR Epiregulin phospho experiment\2020_05_01_11_07_42--0nM Epiregulin001\Series007--C00.tifROI1	120.53	217.508	56.1365	123.782	240.702	57.7504	0	185.1
J:\data\confocal\20200501 EGFR Epiregulin phospho experiment\2020_05_01_11_07_42--0nM Epiregulin001\Series007--C00.tifROI3	129.835	124.291	59.3107	131.888	160.869	59.3261	0	105.772
J:\data\confocal\20200501 EGFR Epiregulin phospho experiment\2020_05_01_11_07_42--0nM Epiregulin001\Series008--C00.tifROI2	192.968	401.282	85.6609	199.005	418.359	87.3769	0	341.491
J:\data\confocal\20200501 EGFR Epiregulin phospho experiment\2020_05_01_11_07_42--0nM Epiregulin001\Series008--C00.tifROI3	163.768	436.589	78.108	196.418	470.384	91.943	0	371.537
J:\data\confocal\20200501 EGFR Epiregulin phospho experiment\2020_05_01_11_07_42--0nM Epiregulin001\Series009--C00.tifROI2	105.095	120.023	44.8807	108.783	126.215	46.0378	0	102.139
J:\data\confocal\20200501 EGFR Epiregulin phospho experiment\2020_05_01_11_07_42--0nM Epiregulin001\Series010--C00.tifROI1	119.849	129.956	54.7742	119.189	132.006	54.4624	0	110.592
J:\data\confocal\20200501 EGFR Epiregulin phospho experiment\2020_05_01_11_07_42--0nM Epiregulin001\Series011--C00.tifROI3	181.978	111.819	69.6284	189.839	139.639	71.138	0	95.1578
J:\data\confocal\20200501 EGFR Epiregulin phospho experiment\2020_05_01_11_07_42--0nM Epiregulin001\Series011--C00.tifROI4	181.978	109.514	69.6284	189.839	135.581	71.138	0	93.1962
J:\data\confocal\20200501 EGFR Epiregulin phospho experiment\2020_05_01_11_07_42--0nM Epiregulin001\Series012--C00.tifROI2	73.2322	96.6473	50.3681	99.4357	131.175	51.7713	0	82.2468
J:\data\confocal\20200501 EGFR Epiregulin phospho experiment\2020_05_01_11_07_42--0nM Epiregulin001\Series012--C00.tifROI3	74.4588	63.4858	34.1842	77.4345	87.8524	35.1039	0	54.0264
J:\data\confocal\20200501 EGFR Epiregulin phospho experiment\2020_05_01_11_07_42--0nM Epiregulin001\Series013--C00.tifROI1	157.115	201.451	61.8483	159.785	195.29	63.9393	0	171.435
J:\data\confocal\20200501 EGFR Epiregulin phospho experiment\2020_05_01_11_07_42--0nM Epiregulin001\Series014--C00.tifROI1	236.51	223.077	93.2463	239.551	258.962	94.2681	0	189.839
J:\data\confocal\20200501 EGFR Epiregulin phospho experiment\2020_05_01_11_07_42--0nM Epiregulin001\Series015--C00.tifROI1	223.301	227.082	85.1324	230.878	242.067	88.4288	0	193.247
J:\data\confocal\20200501 EGFR Epiregulin phospho experiment\2020_05_01_11_07_42--0nM Epiregulin001\Series016--C00.tifROI1	40.7219	46.4026	17.5494	41.3651	47.1113	17.3048	0	39.4886
J:\data\confocal\20200501 EGFR Epiregulin phospho experiment\2020_05_01_11_07_42--0nM Epiregulin001\Series016--C00.tifROI2	104.327	181.879	44.3223	107.901	198.396	45.8877	0	154.779
J:\data\confocal\20200501 EGFR Epiregulin phospho experiment\2020_05_01_11_07_42--0nM Epiregulin001\Series017--C00.tifROI1	93.7208	83.4428	38.4467	95.4634	93.3427	39.2923	0	71.0098
J:\data\confocal\20200501 EGFR Epiregulin phospho experiment\2020_05_01_11_07_42--0nM Epiregulin001\Series018--C00.tifROI1	125.213	107.574	51.3565	128.084	132.644	52.3085	0	91.5455
J:\data\confocal\20200501 EGFR Epiregulin phospho experiment\2020_05_01_11_07_42--0nM Epiregulin001\Series018--C00.tifROI2	131.214	177.42	65.7493	135.718	185.954	65.9405	0	150.984
J:\data\confocal\20200501 EGFR Epiregulin phospho experiment\2020_05_01_11_07_42--0nM Epiregulin001\Series018--C00.tifROI3	164.218	202.383	67.4422	167.286	213.751	68.3693	0	172.228
J:\data\confocal\20200501 EGFR Epiregulin phospho experiment\2020_05_01_11_07_42--0nM Epiregulin001\Series019--C00.tifROI1	246.402	373.209	117.45	240.251	385.648	117.83	0	317.601
J:\data\confocal\20200501 EGFR Epiregulin phospho experiment\2020_05_01_11_07_42--0nM Epiregulin001\Series019--C00.tifROI2	275.777	248.179	107.008	273.483	253.652	107.213	0	211.2
J:\data\confocal\20200501 EGFR Epiregulin phospho experiment\2020_05_01_11_07_42--0nM Epiregulin001\Series019--C00.tifROI3	170.923	198.401	70.7703	174.447	204.96	73.1525	0	168.839
J:\data\confocal\20200501 EGFR Epiregulin phospho experiment\2020_05_01_11_07_42--0nM Epiregulin001\Series020--C00.tifROI1	269.349	344.071	92.2192	265.895	357.77	95.0797	0	292.805
J:\data\confocal\20200501 EGFR Epiregulin phospho experiment\2020_05_01_11_07_42--0nM Epiregulin001\Series020--C00.tifROI2	215.998	352.271	87.8934	217.622	368.028	88.71	0	299.783
J:\data\confocal\20200603 EGFR Epiregulin phospho experiment\2020_06_03_10_39_37--0-1nM Epiregulin001\TileScan 1\0nM\Region 1--Stage05--C00.tifROI1	46.8319	15.1026	21.2659	48.6792	28.6151	27.6722	0	12.8523
J:\data\confocal\20200603 EGFR Epiregulin phospho experiment\2020_06_03_10_39_37--0-1nM Epiregulin001\TileScan 1\0nM\Region 1--Stage05--C00.tifROI2	48.1226	39.9483	24.2416	49.764	69.0267	25.3046	0	33.996
J:\data\confocal\20200603 EGFR Epiregulin phospho experiment\2020_06_03_10_39_37--0-1nM Epiregulin001\TileScan 1\0nM\Region 1--Stage08--C00.tifROI1	177.458	166.91	83.6575	183.297	201.403	84.3732	0	142.041
J:\data\confocal\20200603 EGFR Epiregulin phospho experiment\2020_06_03_10_39_37--0-1nM Epiregulin001\TileScan 1\0nM\Region 1--Stage11--C00.tifROI1	241.88	391.346	112.874	236.035	406.175	111.568	0	333.036
J:\data\confocal\20200603 EGFR Epiregulin phospho experiment\2020_06_03_10_39_37--0-1nM Epiregulin001\TileScan 1\0nM\Region 1--Stage16--C00.tifROI1	109.698	26.0083	50.7543	112.785	51.6345	51.9251	0	22.133
J:\data\confocal\20200603 EGFR Epiregulin phospho experiment\2020_06_03_10_39_37--0-1nM Epiregulin001\TileScan 1\0nM\Region 1--Stage22--C00.tifROI1	50.5624	44.2269	17.5898	51.3583	56.1529	21.0088	0	37.6371
J:\data\confocal\20200603 EGFR Epiregulin phospho experiment\2020_06_03_10_39_37--0-1nM Epiregulin001\TileScan 1\0nM\Region 1--Stage25--C00.tifROI1	355.201	422.105	140.872	367.738	447.567	144.942	0	359.211
J:\data\confocal\20200603 EGFR Epiregulin phospho experiment\2020_06_03_10_39_37--0-1nM Epiregulin001\TileScan 1\0nM\Region 1--Stage27--C00.tifROI1	74.8684	116.373	33.9316	75.4269	117.411	34.6509	0	99.0332
J:\data\confocal\20200603 EGFR Epiregulin phospho experiment\2020_06_03_10_39_37--0-1nM Epiregulin001\TileScan 1\0nM\Region 1--Stage30--C00.tifROI1	259.04	378.689	106.322	266.724	396.329	110.004	0	322.265
J:\data\confocal\20200603 EGFR Epiregulin phospho experiment\2020_06_03_10_39_37--0-1nM Epiregulin001\TileScan 1\0nM\Region 1--Stage34--C00.tifROI1	282.259	484.829	128.242	287.97	494.17	131.219	0	412.589
J:\data\confocal\20200603 EGFR Epiregulin phospho experiment\2020_06_03_10_39_37--0-1nM Epiregulin001\TileScan 1\0nM\Region 1--Stage35--C00.tifROI1	388.216	590.964	153.043	367.369	603.294	158.99	0	502.91
J:\data\confocal\20200603 EGFR Epiregulin phospho experiment\2020_06_03_10_39_37--0-1nM Epiregulin001\TileScan 1\0nM\Region 1--Stage37--C00.tifROI2	146.36	236.145	60.9812	148.276	249.346	63.664	0	200.959
J:\data\confocal\20200603 EGFR Epiregulin phospho experiment\2020_06_03_10_39_37--0-1nM Epiregulin001\TileScan 1\0nM\Region 1--Stage37--C00.tifROI3	146.356	218.268	60.5548	148.267	217.492	62.9234	0	185.746
J:\data\confocal\20200603 EGFR Epiregulin phospho experiment\2020_06_03_10_39_37--0-1nM Epiregulin001\TileScan 1\0nM\Region 1--Stage40--C00.tifROI1	0	0	0	0	0	0	0	0
J:\data\confocal\20200603 EGFR Epiregulin phospho experiment\2020_06_03_10_39_37--0-1nM Epiregulin001\TileScan 1\0nM\Region 1--Stage44--C00.tifROI1	260.398	402.686	150.178	269.401	414.301	149.129	0	342.686
J:\data\confocal\20200603 EGFR Epiregulin phospho experiment\2020_06_03_10_39_37--0-1nM Epiregulin001\TileScan 1\0nM\Region 1--Stage48--C00.tifROI2	32.7733	44.5533	11.4126	33.4833	48.2071	13.2134	0	37.9148
J:\data\confocal\20200603 EGFR Epiregulin phospho experiment\2020_06_03_10_39_37--0-1nM Epiregulin001\TileScan 1\0nM\Region 2--Stage04--C00.tifROI1	212.853	412.421	87.5922	216.353	429.02	90.8469	0	350.971
J:\data\confocal\20200603 EGFR Epiregulin phospho experiment\2020_06_03_10_39_37--0-1nM Epiregulin001\TileScan 1\0nM\Region 2--Stage04--C00.tifROI2	309.873	405.187	126.896	317.004	421.422	130.255	0	344.814
J:\data\confocal\20200603 EGFR Epiregulin phospho experiment\2020_06_03_10_39_37--0-1nM Epiregulin001\TileScan 1\0nM\Region 2--Stage09--C00.tifROI2	398.698	369.467	142.708	399.008	386.778	147.374	0	314.416
J:\data\confocal\20200603 EGFR Epiregulin phospho experiment\2020_06_03_10_39_37--0-1nM Epiregulin001\TileScan 1\0nM\Region 2--Stage10--C00.tifROI1	400.94	497.298	124.226	384.471	513.026	140.972	0	423.201
J:\data\confocal\20200603 EGFR Epiregulin phospho experiment\2020_06_03_10_39_37--0-1nM Epiregulin001\TileScan 1\0nM\Region 2--Stage10--C00.tifROI2	418.139	497.824	162.27	384.513	513.642	233.085	0	423.648
J:\data\confocal\20200603 EGFR Epiregulin phospho experiment\2020_06_03_10_39_37--0-1nM Epiregulin001\TileScan 1\0nM\Region 2--Stage15--C00.tifROI1	228.865	350.735	90.3439	233.858	368.148	93.9488	0	298.475
J:\data\confocal\20200603 EGFR Epiregulin phospho experiment\2020_06_03_10_39_37--0-1nM Epiregulin001\TileScan 1\0nM\Region 2--Stage18--C00.tifROI1	271.351	647.328	120.776	267.107	662.452	119.596	0	550.876
J:\data\confocal\20200603 EGFR Epiregulin phospho experiment\2020_06_03_10_39_37--0-1nM Epiregulin001\TileScan 1\0nM\Region 2--Stage19--C00.tifROI1	16.1949	20.6562	2.02627	17.1756	31.8547	3.67407	0	17.5784
J:\data\confocal\20200603 EGFR Epiregulin phospho experiment\2020_06_03_10_39_37--0-1nM Epiregulin001\TileScan 1\0nM\Region 2--Stage19--C00.tifROI2	16.1949	19.0659	1.68426	17.1756	29.058	3.06667	0	16.2251
J:\data\confocal\20200603 EGFR Epiregulin phospho experiment\2020_06_03_10_39_37--0-1nM Epiregulin001\TileScan 1\0nM\Region 2--Stage20--C00.tifROI1	128.459	167.491	60.1906	134.386	210.828	62.3123	0	142.535
J:\data\confocal\20200603 EGFR Epiregulin phospho experiment\2020_06_03_10_39_37--0-1nM Epiregulin001\TileScan 1\0nM\Region 2--Stage20--C00.tifROI2	128.459	167.831	60.1906	134.386	211.415	62.3123	0	142.824
J:\data\confocal\20200603 EGFR Epiregulin phospho experiment\2020_06_03_10_39_37--0-1nM Epiregulin001\TileScan 1\0nM\Region 2--Stage25--C00.tifROI1	169.354	155.063	73.0155	174.394	190.987	74.1598	0	131.959
J:\data\confocal\20200603 EGFR Epiregulin phospho experiment\2020_06_03_10_39_37--0-1nM Epiregulin001\TileScan 1\0nM\Region 2--Stage25--C00.tifROI2	169.354	155.063	73.0155	174.394	190.987	74.1598	0	131.959
J:\data\confocal\20200603 EGFR Epiregulin phospho experiment\2020_06_03_10_39_37--0-1nM Epiregulin001\TileScan 1\0nM\Region 2--Stage29--C00.tifROI1	86.2971	107.401	39.4534	86.6837	107.49	40.9996	0	91.3983
J:\data\confocal\20200603 EGFR Epiregulin phospho experiment\2020_06_03_10_39_37--0-1nM Epiregulin001\TileScan 1\0nM\Region 2--Stage29--C00.tifROI2	341.061	638.636	179.706	347.912	655.733	178.144	0	543.479
J:\data\confocal\20200603 EGFR Epiregulin phospho experiment\2020_06_03_10_39_37--0-1nM Epiregulin001\TileScan 1\0nM\Region 2--Stage29--C00.tifROI6	357.971	507.158	51628.1	340.711	636.855	63.0471	0	431.592
J:\data\confocal\20200603 EGFR Epiregulin phospho experiment\2020_06_03_10_39_37--0-1nM Epiregulin001\TileScan 1\0nM\Region 2--Stage35--C00.tifROI3	158.54	219.777	71.0662	163.694	231.875	73.9368	0	187.031
J:\data\confocal\20200603 EGFR Epiregulin phospho experiment\2020_06_03_10_39_37--0-1nM Epiregulin001\TileScan 1\0nM\Region 2--Stage35--C00.tifROI4	121.129	226.332	58.0531	126.727	230.598	61.4326	0	192.608
J:\data\confocal\20200603 EGFR Epiregulin phospho experiment\2020_06_03_10_39_37--0-1nM Epiregulin001\TileScan 1\0nM\Region 2--Stage39--C00.tifROI1	33.9032	56.4606	14.4902	35.5035	57.2735	15.1416	0	48.048
J:\data\confocal\20200603 EGFR Epiregulin phospho experiment\2020_06_03_10_39_37--0-1nM Epiregulin001\TileScan 1\0nM\Region 2--Stage43--C00.tifROI1	42.6695	85.2529	21.9785	44.5446	89.2668	22.9297	0	72.5502
J:\data\confocal\20200603 EGFR Epiregulin phospho experiment\2020_06_03_10_39_37--0-1nM Epiregulin001\TileScan 1\0nM\Region 2--Stage45--C00.tifROI1	74.9478	125.839	35.6741	76.3712	130.314	37.8317	0	107.089
J:\data\confocal\20200603 EGFR Epiregulin phospho experiment\2020_06_03_10_39_37--0-1nM Epiregulin001\TileScan 1\0nM\Region 3--Stage02--C00.tifROI1	358.924	436.625	142.039	357.115	451.051	142.625	0	371.568
J:\data\confocal\20200603 EGFR Epiregulin phospho experiment\2020_06_03_10_39_37--0-1nM Epiregulin001\TileScan 1\0nM\Region 3--Stage02--C00.tifROI3	358.326	429.876	142.185	356.699	447.698	142.289	0	365.824
J:\data\confocal\20200603 EGFR Epiregulin phospho experiment\2020_06_03_10_39_37--0-1nM Epiregulin001\TileScan 1\0nM\Region 3--Stage03--C00.tifROI1	131.533	210.772	58.3609	133.925	217.347	60.1395	0	179.367
J:\data\confocal\20200603 EGFR Epiregulin phospho experiment\2020_06_03_10_39_37--0-1nM Epiregulin001\TileScan 1\0nM\Region 3--Stage04--C00.tifROI1	450.988	469.256	183.819	465.562	487.952	190.662	0	399.337
J:\data\confocal\20200603 EGFR Epiregulin phospho experiment\2020_06_03_10_39_37--0-1nM Epiregulin001\TileScan 1\0nM\Region 3--Stage05--C00.tifROI2	160.076	273.071	60.2034	159.711	271.719	61.974	0	232.383
J:\data\confocal\20200603 EGFR Epiregulin phospho experiment\2020_06_03_10_39_37--0-1nM Epiregulin001\TileScan 1\0nM\Region 3--Stage08--C00.tifROI1	145.045	343.385	71.4666	140.925	406.954	71.5041	0	292.221
J:\data\confocal\20200603 EGFR Epiregulin phospho experiment\2020_06_03_10_39_37--0-1nM Epiregulin001\TileScan 1\0nM\Region 3--Stage08--C00.tifROI2	410.424	674.225	179.236	401.869	702.128	176.783	0	573.765
J:\data\confocal\20200603 EGFR Epiregulin phospho experiment\2020_06_03_10_39_37--0-1nM Epiregulin001\TileScan 1\0nM\Region 3--Stage10--C00.tifROI1	454.2	425.493	202.907	468.039	536.919	202.837	0	362.095
J:\data\confocal\20200603 EGFR Epiregulin phospho experiment\2020_06_03_10_39_37--0-1nM Epiregulin001\TileScan 1\0nM\Region 3--Stage14--C00.tifROI1	59.9454	115.139	29.2363	62.5311	125.566	30.1469	0	97.9834
J:\data\confocal\20200603 EGFR Epiregulin phospho experiment\2020_06_03_10_39_37--0-1nM Epiregulin001\TileScan 1\0nM\Region 3--Stage17--C00.tifROI1	325.684	791.64	167.447	332.454	833.579	171.872	0	673.686
J:\data\confocal\20200603 EGFR Epiregulin phospho experiment\2020_06_03_10_39_37--0-1nM Epiregulin001\TileScan 1\0nM\Region 3--Stage18--C00.tifROI2	41.2232	38.4784	11.7758	42.3866	48.6025	15.9819	0	32.7452
J:\data\confocal\20200603 EGFR Epiregulin phospho experiment\2020_06_03_10_39_37--0-1nM Epiregulin001\TileScan 1\0nM\Region 3--Stage25--C00.tifROI2	0	0	0	0	0	0	0	0
J:\data\confocal\20200603 EGFR Epiregulin phospho experiment\2020_06_03_10_39_37--0-1nM Epiregulin001\TileScan 1\0nM\Region 3--Stage26--C00.tifROI1	422.661	590.799	172.432	430.229	614.61	175.399	0	502.77
J:\data\confocal\20200603 EGFR Epiregulin phospho experiment\2020_06_03_10_39_37--0-1nM Epiregulin001\TileScan 1\0nM\Region 3--Stage30--C00.tifROI2	29.0545	37.4555	8.85544	30.1121	55.1554	11.0464	0	31.8747
J:\data\confocal\20200603 EGFR Epiregulin phospho experiment\2020_06_03_10_39_37--0-1nM Epiregulin001\TileScan 1\0nM\Region 3--Stage34--C00.tifROI1	427.18	427	154.031	422.804	442.416	155.062	0	363.377
J:\data\confocal\20200603 EGFR Epiregulin phospho experiment\2020_06_03_10_39_37--0-1nM Epiregulin001\TileScan 1\0nM\Region 3--Stage35--C00.tifROI1	353.634	533.954	136.738	353.962	549.258	138.443	0	454.395
J:\data\confocal\20200603 EGFR Epiregulin phospho experiment\2020_06_03_10_39_37--0-1nM Epiregulin001\TileScan 1\0nM\Region 3--Stage37--C00.tifROI1	310.191	427.771	124.241	314.986	439.291	127.507	0	364.033
J:\data\confocal\20200603 EGFR Epiregulin phospho experiment\2020_06_03_10_39_37--0-1nM Epiregulin001\TileScan 1\0nM\Region 3--Stage42--C00.tifROI1	230.636	379.233	97.6476	229.865	390.874	99.2221	0	322.728
J:\data\confocal\20200603 EGFR Epiregulin phospho experiment\2020_06_03_10_39_37--0-1nM Epiregulin001\TileScan 1\0nM\Region 3--Stage42--C00.tifROI2	230.636	379.243	97.6476	229.865	390.875	99.2221	0	322.736
J:\data\confocal\20200403 EGFR TGFa phospho Experiment\2020_04_03_10_50_18--0nM TGFa001\Series001--C00.tifROI1	117.111	71.152	49.0532	120.606	118.035	50.4687	0	71.152
J:\data\confocal\20200403 EGFR TGFa phospho Experiment\2020_04_03_10_50_18--0nM TGFa001\Series002--C00.tifROI1	387.897	313.647	137.568	397.606	326.793	142.243	0	313.647
J:\data\confocal\20200403 EGFR TGFa phospho Experiment\2020_04_03_10_50_18--0nM TGFa001\Series003--C00.tifROI1	163.954	190.926	65.6095	168.164	201.138	68.1582	0	190.926
J:\data\confocal\20200403 EGFR TGFa phospho Experiment\2020_04_03_10_50_18--0nM TGFa001\Series004--C00.tifROI1	113.504	233.133	56.1477	115.224	244.062	56.8581	0	233.133
J:\data\confocal\20200403 EGFR TGFa phospho Experiment\2020_04_03_10_50_18--0nM TGFa001\Series005--C00.tifROI1	110.391	120.744	43.19	111.858	131.545	45.0226	0	120.744
J:\data\confocal\20200403 EGFR TGFa phospho Experiment\2020_04_03_10_50_18--0nM TGFa001\Series006--C00.tifROI1	195.46	206.938	74.578	200.66	211.203	78.3651	0	206.938
J:\data\confocal\20200403 EGFR TGFa phospho Experiment\2020_04_03_10_50_18--0nM TGFa001\Series007--C00.tifROI1	136.407	152.674	55.552	138.5	155.385	56.2027	0	152.674
J:\data\confocal\20200403 EGFR TGFa phospho Experiment\2020_04_03_10_50_18--0nM TGFa001\Series008--C00.tifROI1	148.24	147.149	60.7441	149.564	150.753	61.6625	0	147.149
J:\data\confocal\20200403 EGFR TGFa phospho Experiment\2020_04_03_10_50_18--0nM TGFa001\Series009--C00.tifROI1	237.625	192.36	87.4411	233.83	201.631	87.58	0	192.36
J:\data\confocal\20200403 EGFR TGFa phospho Experiment\2020_04_03_10_50_18--0nM TGFa001\Series009--C00.tifROI2	88.9576	93.8585	36.6816	90.5679	105.594	37.508	0	93.8585
J:\data\confocal\20200403 EGFR TGFa phospho Experiment\2020_04_03_10_50_18--0nM TGFa001\Series010--C00.tifROI1	97.2182	93.1941	38.239	97.7696	88.9188	36.4551	0	93.1941
J:\data\confocal\20200403 EGFR TGFa phospho Experiment\2020_04_03_10_50_18--0nM TGFa001\Series010--C00.tifROI2	97.2182	93.1941	38.239	97.7696	88.9188	36.4551	0	93.1941
J:\data\confocal\20200403 EGFR TGFa phospho Experiment\2020_04_03_10_50_18--0nM TGFa001\Series011--C00.tifROI1	370.349	512.073	89.4331	367.524	540.028	106.149	0	512.073
J:\data\confocal\20200403 EGFR TGFa phospho Experiment\2020_04_03_10_50_18--0nM TGFa001\Series012--C00.tifROI1	129.853	161.222	55.0585	134.833	179.707	56.4115	0	161.222
J:\data\confocal\20200403 EGFR TGFa phospho Experiment\2020_04_03_10_50_18--0nM TGFa001\Series014--C00.tifROI1	182.923	256.476	76.0286	188.572	266.816	78.0411	0	256.476
J:\data\confocal\20200403 EGFR TGFa phospho Experiment\2020_04_03_10_50_18--0nM TGFa001\Series015--C00.tifROI1	67.738	45.9617	17.896	68.3416	52.9469	23.1156	0	45.9617
J:\data\confocal\20200403 EGFR TGFa phospho Experiment\2020_04_03_10_50_18--0nM TGFa001\Series015--C00.tifROI3	49.3489	65.9942	23.1655	50.3032	69.4687	23.7295	0	65.9942
J:\data\confocal\20200403 EGFR TGFa phospho Experiment\2020_04_03_10_50_18--0nM TGFa001\Series016--C00.tifROI2	251.174	270.429	109.063	258.713	277.845	107.789	0	270.429
J:\data\confocal\20200403 EGFR TGFa phospho Experiment\2020_04_03_10_50_18--0nM TGFa001\Series017--C00.tifROI1	91.4594	137.137	35.2215	93.338	140.281	36.7222	0	137.137
J:\data\confocal\20200403 EGFR TGFa phospho Experiment\2020_04_03_10_50_18--0nM TGFa001\Series018--C00.tifROI1	205.813	281.286	81.4813	207.925	294.809	83.9087	0	281.286
J:\data\confocal\20200403 EGFR TGFa phospho Experiment\2020_04_03_10_50_18--0nM TGFa001\Series020--C00.tifROI2	361.31	300.627	127.728	351.226	314.675	130.579	0	300.627
J:\data\confocal\20200403 EGFR TGFa phospho Experiment\2020_04_03_10_50_18--0nM TGFa001\Series021--C00.tifROI1	184.743	154.35	73.2467	187.154	158.65	74.6433	0	154.35
J:\data\confocal\20200403 EGFR TGFa phospho Experiment\2020_04_03_10_50_18--0nM TGFa001\Series022--C00.tifROI1	57.1502	114.744	25.0152	57.5532	114.133	26.1422	0	114.744
J:\data\confocal\20200403 EGFR TGFa phospho Experiment\2020_04_03_10_50_18--0nM TGFa001\Series022--C00.tifROI3	393.653	362.831	152.87	400.535	377.379	157.213	0	362.831
J:\data\confocal\20200403 EGFR TGFa phospho Experiment\2020_04_03_10_50_18--0nM TGFa001\Series022--C00.tifROI4	292.014	510.237	119.934	293.847	518.509	123.597	0	510.237
J:\data\confocal\20200403 EGFR TGFa phospho Experiment\2020_04_03_10_50_18--0nM TGFa001\Series022--C00.tifROI5	292.014	510.237	119.934	293.847	518.509	123.597	0	510.237
J:\data\confocal\20200403 EGFR TGFa phospho Experiment\2020_04_03_10_50_18--0nM TGFa001\Series023--C00.tifROI1	125.797	224.641	51.1232	126.694	213.912	52.6546	0	224.641
J:\data\confocal\20200403 EGFR TGFa phospho Experiment\2020_04_03_10_50_18--0nM TGFa001\Series024--C00.tifROI1	170.642	245.697	61.0786	176.542	252.073	61.8638	0	245.697
J:\data\confocal\20200403 EGFR TGFa phospho Experiment\2020_04_03_10_50_18--0nM TGFa001\Series024--C00.tifROI2	430.54	361.974	163.842	433.522	372.719	166.741	0	361.974
J:\data\confocal\20200403 EGFR TGFa phospho Experiment\2020_04_03_10_50_18--0nM TGFa001\Series025--C00.tifROI1	71.7162	89.5484	32.2056	74.7363	108.575	33.8878	0	89.5484
J:\data\confocal\20200403 EGFR TGFa phospho Experiment\2020_04_03_10_50_18--0nM TGFa001\Series025--C00.tifROI2	282.976	251.129	119.96	281.816	238.191	116.818	0	251.129
J:\data\confocal\20200403 EGFR TGFa phospho Experiment\2020_04_03_10_50_18--0nM TGFa001\Series026--C00.tifROI2	94.2263	131.177	37.5108	98.0404	136.739	39.2103	0	131.177
J:\data\confocal\20200403 EGFR TGFa phospho Experiment\2020_04_03_10_50_18--0nM TGFa001\Series026--C00.tifROI3	185.738	157.782	69.5172	190.722	162.996	71.9637	0	157.782
J:\data\confocal\20200403 EGFR TGFa phospho Experiment\2020_04_03_10_50_18--0nM TGFa001\Series026--C00.tifROI4	193.739	143.415	70.6399	194.176	169.438	74.02	0	143.415
J:\data\confocal\20200403 EGFR TGFa phospho Experiment\2020_04_03_10_50_18--0nM TGFa001\Series027--C00.tifROI1	98.1543	112.762	39.2685	97.6873	131.007	39.5416	0	112.762
J:\data\confocal\20200403 EGFR TGFa phospho Experiment\2020_04_03_10_50_18--0nM TGFa001\Series027--C00.tifROI2	154.948	157.857	62.5605	158.624	169.73	65.3361	0	157.857
J:\data\confocal\20200403 EGFR TGFa phospho Experiment\2020_04_03_10_50_18--0nM TGFa001\Series028--C00.tifROI1	123.495	163.919	51.4793	126.848	176.889	52.3249	0	163.919
J:\data\confocal\20200403 EGFR TGFa phospho Experiment\2020_04_03_10_50_18--0nM TGFa001\Series028--C00.tifROI2	57.8763	82.2256	23.4753	58.672	87.6677	24.744	0	82.2256
J:\data\confocal\20200403 EGFR TGFa phospho Experiment\2020_04_03_10_50_18--0nM TGFa001\Series028--C00.tifROI3	84.0586	128.76	31.439	84.6388	124.158	32.7794	0	128.76
J:\data\confocal\20200403 EGFR TGFa phospho Experiment\2020_04_03_10_50_18--0nM TGFa001\Series028--C00.tifROI4	42.559	131.676	21.3765	45.6114	141.728	22.5544	0	131.676
J:\data\confocal\20200403 EGFR TGFa phospho Experiment\2020_04_03_10_50_18--0nM TGFa001\Series029--C00.tifROI1	157.357	295.694	68.2666	157.93	308.631	70.6927	0	295.694
J:\data\confocal\20200403 EGFR TGFa phospho Experiment\2020_04_03_10_50_18--0nM TGFa001\Series029--C00.tifROI2	237.525	281.241	88.1743	234.74	291.085	91.8453	0	281.241
J:\data\confocal\20200403 EGFR TGFa phospho Experiment\2020_04_03_10_50_18--0nM TGFa001\Series030--C00.tifROI1	185.954	212.045	75.1689	193.337	223.9	78.1407	0	212.045
J:\data\confocal\20200403 EGFR TGFa phospho Experiment\2020_04_03_10_50_18--0nM TGFa001\Series031--C00.tifROI1	88.5462	273.908	55.7415	113.672	280.941	56.3612	0	273.908
J:\data\confocal\20200403 EGFR TGFa phospho Experiment\2020_04_03_10_50_18--0nM TGFa001\Series031--C00.tifROI3	237.185	361.241	96.5905	233.297	372.724	97.0806	0	361.241
J:\data\confocal\20200403 EGFR TGFa phospho Experiment\2020_04_03_10_50_18--0nM TGFa001\Series032--C00.tifROI1	186.602	431.346	164.527	327.724	444.12	155.707	0	431.346
J:\data\confocal\20200403 EGFR TGFa phospho Experiment\2020_04_03_10_50_18--0nM TGFa001\Series032--C00.tifROI2	83.1719	129.748	38.6325	85.2978	128.013	39.3316	0	129.748
J:\data\confocal\20200403 EGFR TGFa phospho Experiment\2020_04_03_10_50_18--0nM TGFa001\Series032--C00.tifROI3	83.1695	134.414	38.0739	85.29	134.942	39.1038	0	134.414
J:\data\confocal\20200403 EGFR TGFa phospho Experiment\2020_04_03_10_50_18--0nM TGFa001\Series033--C00.tifROI1	99.7347	114.333	33.6854	97.9443	112.93	34.5882	0	114.333
J:\data\confocal\20200403 EGFR TGFa phospho Experiment\2020_04_03_10_50_18--0nM TGFa001\Series034--C00.tifROI1	175.207	171.55	66.7677	178.588	179.189	68.9952	0	171.55
J:\data\confocal\20200403 EGFR TGFa phospho Experiment\2020_04_03_10_50_18--0nM TGFa001\Series035--C00.tifROI1	29.9162	33.5337	12.5249	30.9579	41.4445	13.5455	0	33.5337
J:\data\confocal\20200403 EGFR TGFa phospho Experiment\2020_04_03_10_50_18--0nM TGFa001\Series035--C00.tifROI2	272.931	122.836	99.9117	284.041	165.938	103.01	0	122.836
J:\data\confocal\20200403 EGFR TGFa phospho Experiment\2020_04_03_10_50_18--0nM TGFa001\Series035--C00.tifROI3	102.901	103.551	47.5753	105.43	136.372	47.9067	0	103.551
J:\data\confocal\20200403 EGFR TGFa phospho Experiment\2020_04_03_10_50_18--0nM TGFa001\Series036--C00.tifROI1	69.9682	173.619	34.5244	71.0187	181.084	34.9644	0	173.619
J:\data\confocal\20200403 EGFR TGFa phospho Experiment\2020_04_03_10_50_18--0nM TGFa001\Series037--C00.tifROI1	121.867	101.271	45.8684	124.227	104.129	47.9485	0	101.271
J:\data\confocal\20200403 EGFR TGFa phospho Experiment\2020_04_03_10_50_18--0nM TGFa001\Series037--C00.tifROI3	156.611	155.905	67.9889	162.965	187.583	68.5024	0	155.905
J:\data\confocal\20200403 EGFR TGFa phospho Experiment\2020_04_03_10_50_18--0nM TGFa001\Series037--C00.tifROI4	156.883	168.63	67.4775	163.095	187.231	68.4933	0	168.63
J:\data\confocal\20200403 EGFR TGFa phospho Experiment\2020_04_03_10_50_18--0nM TGFa001\Series038--C00.tifROI1	221.533	217.389	79.2888	222.094	213.731	81.9111	0	217.389
J:\data\confocal\20200403 EGFR TGFa phospho Experiment\2020_04_03_10_50_18--0nM TGFa001\Series039--C00.tifROI1	210.315	209.722	86.7542	217.955	220.412	89.0082	0	209.722
J:\data\confocal\20200403 EGFR TGFa phospho Experiment\2020_04_03_10_50_18--0nM TGFa001\Series039--C00.tifROI2	60.9572	80.3641	24.2228	59.9001	75.6097	24.6299	0	80.3641
J:\data\confocal\20200403 EGFR TGFa phospho Experiment\2020_04_03_10_50_18--0nM TGFa001\Series040--C00.tifROI1	190.702	450.41	90.1314	195.263	462.122	91.4193	0	450.41
J:\data\confocal\20200110 EGFR TGFa phospho experiment\2020_01_10_10_02_56--EGFR-mT+0nM TGFa001\Series002--C00.tifROI1	189.138	162.613	75.0573	185.584	156.595	75.2878	0	162.613
J:\data\confocal\20200110 EGFR TGFa phospho experiment\2020_01_10_10_02_56--EGFR-mT+0nM TGFa001\Series003--C00.tifROI1	115.575	127.553	48.358	120.73	134.92	50.3657	0	127.553
J:\data\confocal\20200110 EGFR TGFa phospho experiment\2020_01_10_10_02_56--EGFR-mT+0nM TGFa001\Series004--C00.tifROI1	57.2708	68.6736	24.2105	58.4552	72.8203	25.0519	0	68.6736
J:\data\confocal\20200110 EGFR TGFa phospho experiment\2020_01_10_10_02_56--EGFR-mT+0nM TGFa001\Series004--C00.tifROI2	27.8476	22.053	9.36406	28.6596	24.7794	9.85008	0	22.053
J:\data\confocal\20200110 EGFR TGFa phospho experiment\2020_01_10_10_02_56--EGFR-mT+0nM TGFa001\Series005--C00.tifROI1	94.4282	46.928	33.4071	97.2393	48.957	34.7992	0	46.928
J:\data\confocal\20200110 EGFR TGFa phospho experiment\2020_01_10_10_02_56--EGFR-mT+0nM TGFa001\Series005--C00.tifROI2	86.1861	74.3245	36.483	88.1526	96.7619	37.4272	0	74.3245
J:\data\confocal\20200110 EGFR TGFa phospho experiment\2020_01_10_10_02_56--EGFR-mT+0nM TGFa001\Series006--C00.tifROI1	112.475	133.221	45.1658	118.088	135.246	47.0787	0	133.221
J:\data\confocal\20200110 EGFR TGFa phospho experiment\2020_01_10_10_02_56--EGFR-mT+0nM TGFa001\Series006--C00.tifROI2	112.475	133.221	45.1658	118.088	135.246	47.0787	0	133.221
J:\data\confocal\20200110 EGFR TGFa phospho experiment\2020_01_10_10_02_56--EGFR-mT+0nM TGFa001\Series007--C00.tifROI1	161.936	399.491	72.6689	165.369	414.4	74.0345	0	399.491
J:\data\confocal\20200110 EGFR TGFa phospho experiment\2020_01_10_10_02_56--EGFR-mT+0nM TGFa001\Series008--C00.tifROI1	286.731	325.519	112.083	280.623	332.988	110.399	0	325.519
J:\data\confocal\20200110 EGFR TGFa phospho experiment\2020_01_10_10_02_56--EGFR-mT+0nM TGFa001\Series009--C00.tifROI1	58.2128	127.758	25.9354	59.4237	132.363	26.5945	0	127.758
J:\data\confocal\20200110 EGFR TGFa phospho experiment\2020_01_10_10_02_56--EGFR-mT+0nM TGFa001\Series009--C00.tifROI2	58.2128	130.063	25.9354	59.4237	136.446	26.5945	0	130.063
J:\data\confocal\20200110 EGFR TGFa phospho experiment\2020_01_10_10_02_56--EGFR-mT+0nM TGFa001\Series010--C00.tifROI1	80.101	60.9508	32.7422	82.062	86.8182	33.8482	0	60.9508
J:\data\confocal\20200110 EGFR TGFa phospho experiment\2020_01_10_10_02_56--EGFR-mT+0nM TGFa001\Series011--C00.tifROI1	118.843	124.176	47.8	122.521	140.001	50.065	0	124.176
J:\data\confocal\20200110 EGFR TGFa phospho experiment\2020_01_10_10_02_56--EGFR-mT+0nM TGFa001\Series011--C00.tifROI2	118.843	124.258	47.8	122.521	140.146	50.065	0	124.258
J:\data\confocal\20200110 EGFR TGFa phospho experiment\2020_01_10_10_02_56--EGFR-mT+0nM TGFa001\Series012--C00.tifROI1	103.962	85.5738	38.4225	105.935	86.6052	39.7863	0	85.5738
J:\data\confocal\20200110 EGFR TGFa phospho experiment\2020_01_10_10_02_56--EGFR-mT+0nM TGFa001\Series013--C00.tifROI1	81.1651	114.576	25.7896	81.1068	110.085	26.7622	0	114.576
J:\data\confocal\20200110 EGFR TGFa phospho experiment\2020_01_10_10_02_56--EGFR-mT+0nM TGFa001\Series015--C00.tifROI3	135.056	137.624	50.9809	130.818	142.852	50.5838	0	137.624
J:\data\confocal\20200110 EGFR TGFa phospho experiment\2020_01_10_10_02_56--EGFR-mT+0nM TGFa001\Series015--C00.tifROI4	26.6109	27.7946	11.8041	27.7362	32.1158	12.1904	0	27.7946
J:\data\confocal\20200603 EGFR Epiregulin phospho experiment\2020_06_03_10_39_37--0-1nM Epiregulin001\TileScan 1\0nM\Region 3--Stage48--C00.tifROI1	168.956	432.421	114.485	200.867	442.516	114.081	0	560.418
J:\data\confocal\20200501 EGFR EGF phospho experiment\2020_05_01_13_59_53--0nM EGF001\Series020--C00.tifROI1	142.232	256.173	67.3081	144.322	250.984	68.4694	0	332.001
J:\data\confocal\20200110 EGFR TGFa phospho experiment\2020_01_10_10_27_16--EGFR-mT+0.01nM TGFa001\Series001--C00.tifROI1	160.287	243.543	69.3902	161.567	275.357	70.1116	0.01	243.543
J:\data\confocal\20200110 EGFR TGFa phospho experiment\2020_01_10_10_27_16--EGFR-mT+0.01nM TGFa001\Series001--C00.tifROI3	43.8813	61.7001	19.666	44.951	66.9016	20.7791	0.01	61.7001
J:\data\confocal\20200110 EGFR TGFa phospho experiment\2020_01_10_10_27_16--EGFR-mT+0.01nM TGFa001\Series002--C00.tifROI1	63.1282	175.888	30.9595	64.1239	173.817	31.9394	0.01	175.888
J:\data\confocal\20200110 EGFR TGFa phospho experiment\2020_01_10_10_27_16--EGFR-mT+0.01nM TGFa001\Series003--C00.tifROI1	267.431	377.712	92.6156	261.268	339.661	94.8991	0.01	377.712
J:\data\confocal\20200110 EGFR TGFa phospho experiment\2020_01_10_10_27_16--EGFR-mT+0.01nM TGFa001\Series004--C00.tifROI1	192.231	104.382	73.2571	195.2	172.076	78.0031	0.01	104.382
J:\data\confocal\20200110 EGFR TGFa phospho experiment\2020_01_10_10_27_16--EGFR-mT+0.01nM TGFa001\Series005--C00.tifROI1	235.4	257.373	98.8684	224.793	244.38	99.1104	0.01	257.373
J:\data\confocal\20200110 EGFR TGFa phospho experiment\2020_01_10_10_27_16--EGFR-mT+0.01nM TGFa001\Series006--C00.tifROI1	77.9318	122.909	34.1904	79.9499	137.655	35.684	0.01	122.909
J:\data\confocal\20200110 EGFR TGFa phospho experiment\2020_01_10_10_27_16--EGFR-mT+0.01nM TGFa001\Series007--C00.tifROI1	78.7988	105.804	33.2307	82.2146	119.294	35.0432	0.01	105.804
J:\data\confocal\20200110 EGFR TGFa phospho experiment\2020_01_10_10_27_16--EGFR-mT+0.01nM TGFa001\Series008--C00.tifROI1	189.703	281.137	83.5601	196.478	294.029	86.2461	0.01	281.137
J:\data\confocal\20200110 EGFR TGFa phospho experiment\2020_01_10_10_27_16--EGFR-mT+0.01nM TGFa001\Series008--C00.tifROI2	189.703	281.061	83.5601	196.478	293.895	86.2461	0.01	281.061
J:\data\confocal\20200110 EGFR TGFa phospho experiment\2020_01_10_10_27_16--EGFR-mT+0.01nM TGFa001\Series009--C00.tifROI1	131.216	195.745	53.6849	132.914	220.638	55.2463	0.01	195.745
J:\data\confocal\20200110 EGFR TGFa phospho experiment\2020_01_10_10_27_16--EGFR-mT+0.01nM TGFa001\Series009--C00.tifROI2	131.216	192.46	53.6959	132.914	214.78	55.2031	0.01	192.46
J:\data\confocal\20200110 EGFR TGFa phospho experiment\2020_01_10_10_27_16--EGFR-mT+0.01nM TGFa001\Series010--C00.tifROI1	36.7588	79.4834	16.4596	37.3711	92.5714	17.4982	0.01	79.4834
J:\data\confocal\20200110 EGFR TGFa phospho experiment\2020_01_10_10_27_16--EGFR-mT+0.01nM TGFa001\Series011--C00.tifROI1	49.0149	58.4212	18.6632	50.3497	60.368	19.1481	0.01	58.4212
J:\data\confocal\20200110 EGFR TGFa phospho experiment\2020_01_10_10_27_16--EGFR-mT+0.01nM TGFa001\Series012--C00.tifROI1	50.324	135.127	27.4911	51.7141	169.521	28.8505	0.01	135.127
J:\data\confocal\20200110 EGFR TGFa phospho experiment\2020_01_10_10_27_16--EGFR-mT+0.01nM TGFa001\Series012--C00.tifROI2	129.764	134.829	51.9737	134.051	143.833	54.3157	0.01	134.829
J:\data\confocal\20200110 EGFR TGFa phospho experiment\2020_01_10_10_27_16--EGFR-mT+0.01nM TGFa001\Series013--C00.tifROI1	43.1256	98.5412	21.2092	42.84	98.9133	20.1491	0.01	98.5412
J:\data\confocal\20200110 EGFR TGFa phospho experiment\2020_01_10_10_27_16--EGFR-mT+0.01nM TGFa001\Series013--C00.tifROI2	32.9824	28.6776	8.69761	41.3444	48.6597	14.5441	0.01	28.6776
J:\data\confocal\20200110 EGFR TGFa phospho experiment\2020_01_10_10_27_16--EGFR-mT+0.01nM TGFa001\Series014--C00.tifROI1	99.6374	235.98	45.602	102.143	258.085	47.7169	0.01	235.98
J:\data\confocal\20200110 EGFR TGFa phospho experiment\2020_01_10_10_27_16--EGFR-mT+0.01nM TGFa001\Series014--C00.tifROI2	100.229	219.194	46.4678	102.327	259.249	47.9813	0.01	219.194
J:\data\confocal\20200110 EGFR TGFa phospho experiment\2020_01_10_10_27_16--EGFR-mT+0.01nM TGFa001\Series015--C00.tifROI1	227.523	278.061	82.4125	220.653	276.176	85.3309	0.01	278.061
J:\data\confocal\20200110 EGFR TGFa phospho experiment\2020_01_10_10_27_16--EGFR-mT+0.01nM TGFa001\Series016--C00.tifROI1	203.089	242.358	72.6262	197.987	229.367	73.6386	0.01	242.358
J:\data\confocal\20200110 EGFR TGFa phospho experiment\2020_01_10_10_27_16--EGFR-mT+0.01nM TGFa001\Series017--C00.tifROI1	205.118	291.127	82.5438	207.189	305.883	85.8691	0.01	291.127
J:\data\confocal\20200110 EGFR TGFa phospho experiment\2020_01_10_10_27_16--EGFR-mT+0.01nM TGFa001\Series018--C00.tifROI1	258.956	273.653	108.094	251.179	260.147	108.901	0.01	273.653
J:\data\confocal\20200110 EGFR TGFa phospho experiment\2020_01_10_10_27_16--EGFR-mT+0.01nM TGFa001\Series019--C00.tifROI1	0	0	123.292	0	0	124.153	0.01	0
J:\data\confocal\20200110 EGFR TGFa phospho experiment\2020_01_10_10_27_16--EGFR-mT+0.01nM TGFa001\Series019--C00.tifROI2	0	0	123.289	0	0	124.152	0.01	0
J:\data\confocal\20200110 EGFR TGFa phospho experiment\2020_01_10_10_27_16--EGFR-mT+0.01nM TGFa001\Series020--C00.tifROI1	128.643	187.466	61.2272	132.299	193.569	62.8432	0.01	187.466
J:\data\confocal\20200110 EGFR TGFa phospho experiment\2020_01_10_10_27_16--EGFR-mT+0.01nM TGFa001\Series020--C00.tifROI2	155.938	237.707	62.4133	160.815	240.326	62.5339	0.01	237.707
J:\data\confocal\20200110 EGFR TGFa phospho experiment\2020_01_10_10_27_16--EGFR-mT+0.01nM TGFa001\Series020--C00.tifROI4	144.386	197.527	54.0018	142.664	199.934	55.793	0.01	197.527
J:\data\confocal\20200403 EGFR TGFa phospho Experiment\2020_04_03_13_30_36--0.01nM TGFa001\Series001--C00.tifROI1	108.866	127.17	45.6157	110.93	125.078	46.3194	0.01	127.17
J:\data\confocal\20200403 EGFR TGFa phospho Experiment\2020_04_03_13_30_36--0.01nM TGFa001\Series001--C00.tifROI2	170.494	336.228	73.9079	172.187	348.2	74.9081	0.01	336.228
J:\data\confocal\20200403 EGFR TGFa phospho Experiment\2020_04_03_13_30_36--0.01nM TGFa001\Series002--C00.tifROI1	130.568	170.998	60.4787	132.878	188.504	59.6988	0.01	170.998
J:\data\confocal\20200403 EGFR TGFa phospho Experiment\2020_04_03_13_30_36--0.01nM TGFa001\Series002--C00.tifROI2	130.568	168.4	60.4784	132.878	183.987	59.6988	0.01	168.4
J:\data\confocal\20200403 EGFR TGFa phospho Experiment\2020_04_03_13_30_36--0.01nM TGFa001\Series003--C00.tifROI1	102.764	129.143	44.7616	106.016	158.856	46.9218	0.01	129.143
J:\data\confocal\20200403 EGFR TGFa phospho Experiment\2020_04_03_13_30_36--0.01nM TGFa001\Series003--C00.tifROI2	102.764	129.544	44.7616	106.016	159.566	46.9218	0.01	129.544
J:\data\confocal\20200403 EGFR TGFa phospho Experiment\2020_04_03_13_30_36--0.01nM TGFa001\Series004--C00.tifROI1	77.0187	253.2	44.4547	76.3086	251.751	44.6751	0.01	253.2
J:\data\confocal\20200403 EGFR TGFa phospho Experiment\2020_04_03_13_30_36--0.01nM TGFa001\Series005--C00.tifROI1	96.1914	171.451	41.4072	95.6101	157.294	41.7105	0.01	171.451
J:\data\confocal\20200403 EGFR TGFa phospho Experiment\2020_04_03_13_30_36--0.01nM TGFa001\Series006--C00.tifROI1	42.2026	105.151	35.7287	70.648	106.001	36.3256	0.01	105.151
J:\data\confocal\20200403 EGFR TGFa phospho Experiment\2020_04_03_13_30_36--0.01nM TGFa001\Series006--C00.tifROI2	40.0566	106.553	34.0196	67.1968	108.473	35.223	0.01	106.553
J:\data\confocal\20200403 EGFR TGFa phospho Experiment\2020_04_03_13_30_36--0.01nM TGFa001\Series007--C00.tifROI1	154.467	217.883	60.3682	157.01	221.031	61.6985	0.01	217.883
J:\data\confocal\20200403 EGFR TGFa phospho Experiment\2020_04_03_13_30_36--0.01nM TGFa001\Series007--C00.tifROI2	154.596	221.141	59.957	157.045	225.154	61.5545	0.01	221.141
J:\data\confocal\20200403 EGFR TGFa phospho Experiment\2020_04_03_13_30_36--0.01nM TGFa001\Series010--C00.tifROI1	90.495	105.173	38.4363	93.8292	119.513	40.3015	0.01	105.173
J:\data\confocal\20200403 EGFR TGFa phospho Experiment\2020_04_03_13_30_36--0.01nM TGFa001\Series011--C00.tifROI2	201.644	255.657	78.2611	206.282	267.622	80.4726	0.01	255.657
J:\data\confocal\20200403 EGFR TGFa phospho Experiment\2020_04_03_13_30_36--0.01nM TGFa001\Series011--C00.tifROI4	104.546	120.81	42.227	107.527	145.182	43.65	0.01	120.81
J:\data\confocal\20200403 EGFR TGFa phospho Experiment\2020_04_03_13_30_36--0.01nM TGFa001\Series012--C00.tifROI1	227.968	272.655	87.7233	229.938	284.377	90.5588	0.01	272.655
J:\data\confocal\20200403 EGFR TGFa phospho Experiment\2020_04_03_13_30_36--0.01nM TGFa001\Series013--C00.tifROI1	306.408	385.881	119.953	317.502	407.541	123.769	0.01	385.881
J:\data\confocal\20200403 EGFR TGFa phospho Experiment\2020_04_03_13_30_36--0.01nM TGFa001\Series013--C00.tifROI2	11.0454	0	3.90971	12.9048	0	3.56408	0.01	0
J:\data\confocal\20200403 EGFR TGFa phospho Experiment\2020_04_03_13_30_36--0.01nM TGFa001\Series014--C00.tifROI2	330.916	357.027	123.418	341.166	364.083	127.99	0.01	357.027
J:\data\confocal\20200403 EGFR TGFa phospho Experiment\2020_04_03_13_30_36--0.01nM TGFa001\Series015--C00.tifROI1	151.362	321.821	73.4425	154.194	331.91	71.9449	0.01	321.821
J:\data\confocal\20200403 EGFR TGFa phospho Experiment\2020_04_03_13_30_36--0.01nM TGFa001\Series016--C00.tifROI1	140.11	255.648	54.6336	139.72	232.714	56.0054	0.01	255.648
J:\data\confocal\20200403 EGFR TGFa phospho Experiment\2020_04_03_13_30_36--0.01nM TGFa001\Series016--C00.tifROI2	139.607	251.688	54.8582	139.672	227.137	55.9406	0.01	251.688
J:\data\confocal\20200403 EGFR TGFa phospho Experiment\2020_04_03_13_30_36--0.01nM TGFa001\Series017--C00.tifROI1	112.351	102.098	47.0039	114.348	97.4218	48.8823	0.01	102.098
J:\data\confocal\20200403 EGFR TGFa phospho Experiment\2020_04_03_13_30_36--0.01nM TGFa001\Series018--C00.tifROI1	132.087	181.914	54.1761	135.054	181.689	54.7861	0.01	181.914
J:\data\confocal\20200403 EGFR TGFa phospho Experiment\2020_04_03_13_30_36--0.01nM TGFa001\Series019--C00.tifROI1	1097.28	599.448	389.458	1092.35	600.175	388.352	0.01	599.448
J:\data\confocal\20200403 EGFR TGFa phospho Experiment\2020_04_03_13_30_36--0.01nM TGFa001\Series019--C00.tifROI2	286.625	295.981	114.552	300.497	304.062	116.217	0.01	295.981
J:\data\confocal\20200403 EGFR TGFa phospho Experiment\2020_04_03_13_30_36--0.01nM TGFa001\Series020--C00.tifROI1	89.276	80.1303	34.8859	90.666	79.1891	33.7282	0.01	80.1303
J:\data\confocal\20200403 EGFR TGFa phospho Experiment\2020_04_03_13_30_36--0.01nM TGFa001\Series020--C00.tifROI2	130.05	146.872	44.4954	126.774	141.36	46.2351	0.01	146.872
J:\data\confocal\20200403 EGFR TGFa phospho Experiment\2020_04_03_13_30_36--0.01nM TGFa001\Series021--C00.tifROI1	310.612	165.376	131.347	320.546	180.842	130.966	0.01	165.376
J:\data\confocal\20200403 EGFR TGFa phospho Experiment\2020_04_03_13_30_36--0.01nM TGFa001\Series022--C00.tifROI1	177.195	268.254	74.8249	178.249	258.901	75.7205	0.01	268.254
J:\data\confocal\20200403 EGFR TGFa phospho Experiment\2020_04_03_13_30_36--0.01nM TGFa001\Series024--C00.tifROI1	6.73926	335.917	63.6668	15.8505	345.645	65.0142	0.01	335.917
J:\data\confocal\20200403 EGFR TGFa phospho Experiment\2020_04_03_13_30_36--0.01nM TGFa001\Series024--C00.tifROI2	145.459	287.421	65.6862	148.338	300.99	66.393	0.01	287.421
J:\data\confocal\20200403 EGFR TGFa phospho Experiment\2020_04_03_13_30_36--0.01nM TGFa001\Series025--C00.tifROI1	56.0832	112.817	27.5587	57.0471	114.898	28.2084	0.01	112.817
J:\data\confocal\20200403 EGFR TGFa phospho Experiment\2020_04_03_13_30_36--0.01nM TGFa001\Series026--C00.tifROI1	144.979	271.992	59.1213	145.978	280.029	62.2284	0.01	271.992
J:\data\confocal\20200403 EGFR TGFa phospho Experiment\2020_04_03_13_30_36--0.01nM TGFa001\Series026--C00.tifROI2	130.867	218.223	59.314	143.837	243.052	62.5507	0.01	218.223
J:\data\confocal\20200403 EGFR TGFa phospho Experiment\2020_04_03_13_30_36--0.01nM TGFa001\Series027--C00.tifROI1	151.507	157.544	64.2054	146.845	166.844	63.386	0.01	157.544
J:\data\confocal\20200403 EGFR TGFa phospho Experiment\2020_04_03_13_30_36--0.01nM TGFa001\Series027--C00.tifROI2	151.507	157.544	64.2054	146.845	166.844	63.386	0.01	157.544
J:\data\confocal\20200403 EGFR TGFa phospho Experiment\2020_04_03_13_30_36--0.01nM TGFa001\Series028--C00.tifROI1	229.35	344.965	95.9672	238.09	355.375	98.9816	0.01	344.965
J:\data\confocal\20200403 EGFR TGFa phospho Experiment\2020_04_03_13_30_36--0.01nM TGFa001\Series029--C00.tifROI1	78.8935	88.3717	33.527	80.9362	109.54	34.3221	0.01	88.3717
J:\data\confocal\20200403 EGFR TGFa phospho Experiment\2020_04_03_13_30_36--0.01nM TGFa001\Series030--C00.tifROI1	203.886	249.278	84.2872	209.56	262.276	86.075	0.01	249.278
J:\data\confocal\20200403 EGFR TGFa phospho Experiment\2020_04_03_13_30_36--0.01nM TGFa001\Series031--C00.tifROI2	9.31919	4.609	0.450556	9.71519	10.8493	1.01618	0.01	4.609
J:\data\confocal\20200403 EGFR TGFa phospho Experiment\2020_04_03_13_30_36--0.01nM TGFa001\Series031--C00.tifROI4	166.108	257.688	64.5025	164.796	250.152	66.204	0.01	257.688
J:\data\confocal\20200403 EGFR TGFa phospho Experiment\2020_04_03_13_30_36--0.01nM TGFa001\Series034--C00.tifROI2	251.322	315.702	103.003	257.575	330.095	105.527	0.01	315.702
J:\data\confocal\20200403 EGFR TGFa phospho Experiment\2020_04_03_13_30_36--0.01nM TGFa001\Series035--C00.tifROI1	177.794	151.122	78.0543	178.324	204.496	77.9575	0.01	151.122
J:\data\confocal\20200403 EGFR TGFa phospho Experiment\2020_04_03_13_30_36--0.01nM TGFa001\Series036--C00.tifROI1	192.818	444.577	101.647	194.554	459.033	99.0732	0.01	444.577
J:\data\confocal\20200403 EGFR TGFa phospho Experiment\2020_04_03_13_30_36--0.01nM TGFa001\Series037--C00.tifROI2	165.281	274.017	70.4361	167.473	283.77	73.8067	0.01	274.017
J:\data\confocal\20200403 EGFR TGFa phospho Experiment\2020_04_03_13_30_36--0.01nM TGFa001\Series038--C00.tifROI1	75.4297	116.576	32.9284	77.1335	122.281	33.7168	0.01	116.576
J:\data\confocal\20200403 EGFR TGFa phospho Experiment\2020_04_03_13_30_36--0.01nM TGFa001\Series038--C00.tifROI2	75.4297	116.254	32.9284	77.1335	121.718	33.7168	0.01	116.254
J:\data\confocal\20200403 EGFR TGFa phospho Experiment\2020_04_03_13_30_36--0.01nM TGFa001\Series039--C00.tifROI1	207.241	284.316	94.6709	203.496	293.315	92.703	0.01	284.316
J:\data\confocal\20200403 EGFR TGFa phospho Experiment\2020_04_03_13_30_36--0.01nM TGFa001\Series039--C00.tifROI2	214.723	82.3625	-5.13011	213.742	139.354	6.05961	0.01	82.3625
J:\data\confocal\20200403 EGFR TGFa phospho Experiment\2020_04_03_13_30_36--0.01nM TGFa001\Series039--C00.tifROI3	15.9659	87.9426	34.4324	26.4942	130.345	35.8661	0.01	87.9426
J:\data\confocal\20200403 EGFR TGFa phospho Experiment\2020_04_03_13_30_36--0.01nM TGFa001\Series039--C00.tifROI4	15.9129	86.8981	34.4324	26.402	128.505	35.8661	0.01	86.8981
J:\data\confocal\20200403 EGFR TGFa phospho Experiment\2020_04_03_13_30_36--0.01nM TGFa001\Series040--C00.tifROI1	215.157	378.947	98.3812	209.53	386.072	95.5808	0.01	378.947
J:\data\confocal\20200403 EGFR TGFa phospho Experiment\2020_04_03_13_30_36--0.01nM TGFa001\Series041--C00.tifROI1	224.871	247.112	87.6767	227.308	253.66	88.8071	0.01	247.112
J:\data\confocal\20200403 EGFR TGFa phospho Experiment\2020_04_03_13_30_36--0.01nM TGFa001\Series042--C00.tifROI1	189.178	297.724	78.0013	195.755	308.478	81.3023	0.01	297.724
J:\data\confocal\20200403 EGFR TGFa phospho Experiment\2020_04_03_13_30_36--0.01nM TGFa001\Series043--C00.tifROI1	92.0511	132.697	40.1168	95.5657	141.612	42.1283	0.01	132.697
J:\data\confocal\20200403 EGFR TGFa phospho Experiment\2020_04_03_13_30_36--0.01nM TGFa001\Series043--C00.tifROI2	285.798	315.91	110.065	292.828	325.869	113.896	0.01	315.91
J:\data\confocal\20200403 EGFR TGFa phospho Experiment\2020_04_03_13_30_36--0.01nM TGFa001\Series044--C00.tifROI2	241.941	338.274	98.3046	239.63	344.36	98.1665	0.01	338.274
J:\data\confocal\20200403 EGFR TGFa phospho Experiment\2020_04_03_13_30_36--0.01nM TGFa001\Series045--C00.tifROI1	230.938	303.452	99.9508	235.119	316.666	100.567	0.01	303.452
J:\data\confocal\20200403 EGFR TGFa phospho Experiment\2020_04_03_13_30_36--0.01nM TGFa001\Series045--C00.tifROI2	133.23	213.608	54.9423	136.672	220.89	57.1921	0.01	213.608
J:\data\confocal\20200403 EGFR TGFa phospho Experiment\2020_04_03_13_30_36--0.01nM TGFa001\Series046--C00.tifROI1	112.634	853.562	121.828	187.399	889.071	136.697	0.01	853.562
J:\data\confocal\20200403 EGFR TGFa phospho Experiment\2020_04_03_13_30_36--0.01nM TGFa001\Series047--C00.tifROI3	218.061	387.703	95.8548	219.898	405.917	98.4106	0.01	387.703
J:\data\confocal\20200403 EGFR TGFa phospho Experiment\2020_04_03_13_30_36--0.01nM TGFa001\Series048--C00.tifROI1	75.1836	161.634	35.6104	78.2282	178.029	37.2659	0.01	161.634
J:\data\confocal\20200403 EGFR TGFa phospho Experiment\2020_04_03_13_30_36--0.01nM TGFa001\Series048--C00.tifROI3	204.346	275.911	88.9931	204.83	290.396	89.8242	0.01	275.911
J:\data\confocal\20200403 EGFR TGFa phospho Experiment\2020_04_03_13_30_36--0.01nM TGFa001\Series049--C00.tifROI1	23.2854	23.6622	4.89831	24.7899	30.4894	6.4572	0.01	23.6622
J:\data\confocal\20200403 EGFR TGFa phospho Experiment\2020_04_03_13_30_36--0.01nM TGFa001\Series049--C00.tifROI2	23.1225	21.1699	4.27824	24.403	25.4944	5.6141	0.01	21.1699
J:\data\confocal\20200403 EGFR TGFa phospho Experiment\2020_04_03_13_30_36--0.01nM TGFa001\Series049--C00.tifROI3	151.361	229.259	64.6698	154.642	233.586	67.1784	0.01	229.259
J:\data\confocal\20200403 EGFR TGFa phospho Experiment\2020_04_03_13_30_36--0.01nM TGFa001\Series050--C00.tifROI1	156.34	344.576	70.325	159.086	363.472	72.9162	0.01	344.576
J:\data\confocal\20200403 EGFR TGFa phospho Experiment\2020_04_03_13_30_36--0.01nM TGFa001\Series050--C00.tifROI2	155.491	123.108	3.86631	158.279	213.592	7.97208	0.01	123.108
J:\data\confocal\20200403 EGFR TGFa phospho Experiment\2020_04_03_15_30_14--0.1nM TGFa001\Series001--C00.tifROI1	165.694	302.666	70.341	171.14	304.362	71.3561	0.1	302.666
J:\data\confocal\20200403 EGFR TGFa phospho Experiment\2020_04_03_15_30_14--0.1nM TGFa001\Series001--C00.tifROI2	167.133	317.344	47.2384	167.174	326.555	69.4375	0.1	317.344
J:\data\confocal\20200403 EGFR TGFa phospho Experiment\2020_04_03_15_30_14--0.1nM TGFa001\Series001--C00.tifROI4	124.25	142.474	50.8892	127.194	156.438	52.7765	0.1	142.474
J:\data\confocal\20200403 EGFR TGFa phospho Experiment\2020_04_03_15_30_14--0.1nM TGFa001\Series001--C00.tifROI5	167.133	317.344	46.4918	167.174	326.555	68.1059	0.1	317.344
J:\data\confocal\20200403 EGFR TGFa phospho Experiment\2020_04_03_15_30_14--0.1nM TGFa001\Series002--C00.tifROI1	127.669	268.142	59.266	130.922	280.303	59.0615	0.1	268.142
J:\data\confocal\20200403 EGFR TGFa phospho Experiment\2020_04_03_15_30_14--0.1nM TGFa001\Series002--C00.tifROI3	210.602	359.59	87.1375	218.505	370.496	91.587	0.1	359.59
J:\data\confocal\20200403 EGFR TGFa phospho Experiment\2020_04_03_15_30_14--0.1nM TGFa001\Series003--C00.tifROI1	152.569	398.777	97.5884	206.202	408.363	96.2159	0.1	398.777
J:\data\confocal\20200403 EGFR TGFa phospho Experiment\2020_04_03_15_30_14--0.1nM TGFa001\Series004--C00.tifROI1	81.4892	497.202	27.9142	156.834	509.398	52.6885	0.1	497.202
J:\data\confocal\20200403 EGFR TGFa phospho Experiment\2020_04_03_15_30_14--0.1nM TGFa001\Series005--C00.tifROI1	109.293	153.965	46.466	109.739	159.85	46.9108	0.1	153.965
J:\data\confocal\20200403 EGFR TGFa phospho Experiment\2020_04_03_15_30_14--0.1nM TGFa001\Series005--C00.tifROI2	109.293	154.26	46.466	109.739	160.37	46.9108	0.1	154.26
J:\data\confocal\20200403 EGFR TGFa phospho Experiment\2020_04_03_15_30_14--0.1nM TGFa001\Series006--C00.tifROI1	349.571	452.421	122.904	343.285	472.941	126.593	0.1	452.421
J:\data\confocal\20200403 EGFR TGFa phospho Experiment\2020_04_03_15_30_14--0.1nM TGFa001\Series007--C00.tifROI1	195.612	339.389	90.3082	202.325	353.731	91.8685	0.1	339.389
J:\data\confocal\20200403 EGFR TGFa phospho Experiment\2020_04_03_15_30_14--0.1nM TGFa001\Series008--C00.tifROI1	210.911	605.094	102.458	203.978	623.887	99.0357	0.1	605.094
J:\data\confocal\20200403 EGFR TGFa phospho Experiment\2020_04_03_15_30_14--0.1nM TGFa001\Series009--C00.tifROI1	228.16	370.385	98.7315	230.554	380.72	99.7454	0.1	370.385
J:\data\confocal\20200403 EGFR TGFa phospho Experiment\2020_04_03_15_30_14--0.1nM TGFa001\Series009--C00.tifROI2	225.579	384.836	94.8225	236.379	401.051	98.4732	0.1	384.836
J:\data\confocal\20200403 EGFR TGFa phospho Experiment\2020_04_03_15_30_14--0.1nM TGFa001\Series010--C00.tifROI1	298.77	426.165	113.795	298.621	438.562	116.909	0.1	426.165
J:\data\confocal\20200403 EGFR TGFa phospho Experiment\2020_04_03_15_30_14--0.1nM TGFa001\Series011--C00.tifROI3	231.674	484.339	105.781	232.869	508.314	108.455	0.1	484.339
J:\data\confocal\20200403 EGFR TGFa phospho Experiment\2020_04_03_15_30_14--0.1nM TGFa001\Series013--C00.tifROI1	181.03	391.94	82.1657	187.633	402.297	84.4554	0.1	391.94
J:\data\confocal\20200403 EGFR TGFa phospho Experiment\2020_04_03_15_30_14--0.1nM TGFa001\Series014--C00.tifROI1	48.2785	369.473	6.20274	87.0154	380.408	21.8159	0.1	369.473
J:\data\confocal\20200403 EGFR TGFa phospho Experiment\2020_04_03_15_30_14--0.1nM TGFa001\Series015--C00.tifROI2	-4.22803	102.154	44.022	6.06496	160.435	43.9864	0.1	102.154
J:\data\confocal\20200403 EGFR TGFa phospho Experiment\2020_04_03_15_30_14--0.1nM TGFa001\Series015--C00.tifROI3	-4.22803	102.154	44.022	6.06496	160.435	43.9864	0.1	102.154
J:\data\confocal\20200403 EGFR TGFa phospho Experiment\2020_04_03_15_30_14--0.1nM TGFa001\Series016--C00.tifROI1	148.838	243.064	63.0653	151.495	253.878	65.0805	0.1	243.064
J:\data\confocal\20200403 EGFR TGFa phospho Experiment\2020_04_03_15_30_14--0.1nM TGFa001\Series017--C00.tifROI1	138.321	369.486	70.5015	141.169	380.379	70.2529	0.1	369.486
J:\data\confocal\20200403 EGFR TGFa phospho Experiment\2020_04_03_15_30_14--0.1nM TGFa001\Series018--C00.tifROI1	278.952	426.407	120.7	274.379	430.668	118.18	0.1	426.407
J:\data\confocal\20200403 EGFR TGFa phospho Experiment\2020_04_03_15_30_14--0.1nM TGFa001\Series019--C00.tifROI4	230.227	188.068	98.6601	237.587	284.766	97.7947	0.1	188.068
J:\data\confocal\20200403 EGFR TGFa phospho Experiment\2020_04_03_15_30_14--0.1nM TGFa001\Series020--C00.tifROI2	131.005	260.225	62.3616	131.407	270.325	62.4277	0.1	260.225
J:\data\confocal\20200403 EGFR TGFa phospho Experiment\2020_04_03_15_30_14--0.1nM TGFa001\Series021--C00.tifROI1	155.895	329.651	72.3042	164.197	342.082	75.996	0.1	329.651
J:\data\confocal\20200403 EGFR TGFa phospho Experiment\2020_04_03_15_30_14--0.1nM TGFa001\Series021--C00.tifROI2	0	406.103	88.4569	0	416.08	91.4491	0.1	406.103
J:\data\confocal\20200403 EGFR TGFa phospho Experiment\2020_04_03_15_30_14--0.1nM TGFa001\Series021--C00.tifROI4	221.525	465.972	102.563	226.504	483.027	103.317	0.1	465.972
J:\data\confocal\20200403 EGFR TGFa phospho Experiment\2020_04_03_15_30_14--0.1nM TGFa001\Series022--C00.tifROI1	97.689	178.223	45.7726	100.048	180.102	46.4247	0.1	178.223
J:\data\confocal\20200403 EGFR TGFa phospho Experiment\2020_04_03_15_30_14--0.1nM TGFa001\Series023--C00.tifROI1	201.946	495.787	94.6676	204.665	511.894	94.6097	0.1	495.787
J:\data\confocal\20200403 EGFR TGFa phospho Experiment\2020_04_03_15_30_14--0.1nM TGFa001\Series024--C00.tifROI1	248.231	395.229	106.64	248.897	416.016	108.792	0.1	395.229
J:\data\confocal\20200403 EGFR TGFa phospho Experiment\2020_04_03_15_30_14--0.1nM TGFa001\Series025--C00.tifROI1	211.681	301.91	83.2753	189.153	281.491	82.4886	0.1	301.91
J:\data\confocal\20200403 EGFR TGFa phospho Experiment\2020_04_03_15_30_14--0.1nM TGFa001\Series026--C00.tifROI1	171.793	304.446	81.2564	176.055	315.64	81.9672	0.1	304.446
J:\data\confocal\20200403 EGFR TGFa phospho Experiment\2020_04_03_15_30_14--0.1nM TGFa001\Series027--C00.tifROI1	237.998	389.327	115.172	241.856	403.453	114.201	0.1	389.327
J:\data\confocal\20200403 EGFR TGFa phospho Experiment\2020_04_03_15_30_14--0.1nM TGFa001\Series027--C00.tifROI3	181.47	410.465	128.622	237.59	460.89	166.664	0.1	410.465
J:\data\confocal\20200403 EGFR TGFa phospho Experiment\2020_04_03_15_30_14--0.1nM TGFa001\Series028--C00.tifROI1	196.878	385.737	-3.19364	201.46	399.04	-4.54802	0.1	385.737
J:\data\confocal\20200403 EGFR TGFa phospho Experiment\2020_04_03_15_30_14--0.1nM TGFa001\Series028--C00.tifROI2	190.585	422.229	92.9038	227.817	468.326	116.924	0.1	422.229
J:\data\confocal\20200403 EGFR TGFa phospho Experiment\2020_04_03_15_30_14--0.1nM TGFa001\Series028--C00.tifROI3	172.189	427.219	79.6287	180.757	440.586	81.6772	0.1	427.219
J:\data\confocal\20200403 EGFR TGFa phospho Experiment\2020_04_03_15_30_14--0.1nM TGFa001\Series029--C00.tifROI1	198.377	340.449	85.2611	198.314	354.962	88.041	0.1	340.449
J:\data\confocal\20200403 EGFR TGFa phospho Experiment\2020_04_03_15_30_14--0.1nM TGFa001\Series030--C00.tifROI1	80.2217	133.151	36.8978	74.2012	136.893	36.8714	0.1	133.151
J:\data\confocal\20200403 EGFR TGFa phospho Experiment\2020_04_03_15_30_14--0.1nM TGFa001\Series030--C00.tifROI2	34.9992	71.8118	14.1123	36.0971	71.2208	14.8007	0.1	71.8118
J:\data\confocal\20200403 EGFR TGFa phospho Experiment\2020_04_03_15_30_14--0.1nM TGFa001\Series031--C00.tifROI4	230.733	413.964	107.952	235.67	428.982	108.169	0.1	413.964
J:\data\confocal\20200403 EGFR TGFa phospho Experiment\2020_04_03_15_30_14--0.1nM TGFa001\Series032--C00.tifROI1	112.939	148.653	47.2257	110.227	148.845	48.5254	0.1	148.653
J:\data\confocal\20200403 EGFR TGFa phospho Experiment\2020_04_03_15_30_14--0.1nM TGFa001\Series033--C00.tifROI1	99.3301	173.081	47.0573	103.042	201.992	49.1591	0.1	173.081
J:\data\confocal\20200403 EGFR TGFa phospho Experiment\2020_04_03_15_30_14--0.1nM TGFa001\Series033--C00.tifROI2	159.746	449.182	88.7254	176.061	457.472	92.2052	0.1	449.182
J:\data\confocal\20200403 EGFR TGFa phospho Experiment\2020_04_03_15_30_14--0.1nM TGFa001\Series034--C00.tifROI1	83.4334	162.488	39.9058	83.8561	164.94	39.8722	0.1	162.488
J:\data\confocal\20200403 EGFR TGFa phospho Experiment\2020_04_03_15_30_14--0.1nM TGFa001\Series035--C00.tifROI1	110.445	262.984	51.7724	114.626	271.94	53.6088	0.1	262.984
J:\data\confocal\20200403 EGFR TGFa phospho Experiment\2020_04_03_15_30_14--0.1nM TGFa001\Series035--C00.tifROI2	119.027	176.571	62.7655	120.967	181.701	61.5349	0.1	176.571
J:\data\confocal\20200403 EGFR TGFa phospho Experiment\2020_04_03_15_30_14--0.1nM TGFa001\Series036--C00.tifROI1	119.034	221.486	50.3935	85.8067	280.054	65.9974	0.1	221.486
J:\data\confocal\20200403 EGFR TGFa phospho Experiment\2020_04_03_15_30_14--0.1nM TGFa001\Series036--C00.tifROI2	83.5333	135.819	36.9631	86.422	151.054	38.966	0.1	135.819
J:\data\confocal\20200403 EGFR TGFa phospho Experiment\2020_04_03_15_30_14--0.1nM TGFa001\Series037--C00.tifROI1	398.307	463.772	157.86	400.479	477.903	161.85	0.1	463.772
J:\data\confocal\20200403 EGFR TGFa phospho Experiment\2020_04_03_15_30_14--0.1nM TGFa001\Series038--C00.tifROI1	85.7707	320.073	47.0195	89.2362	332.138	48.201	0.1	320.073
J:\data\confocal\20200403 EGFR TGFa phospho Experiment\2020_04_03_15_30_14--0.1nM TGFa001\Series039--C00.tifROI1	201.254	365.786	94.791	208.117	378.755	94.5062	0.1	365.786
J:\data\confocal\20200403 EGFR TGFa phospho Experiment\2020_04_03_15_30_14--0.1nM TGFa001\Series039--C00.tifROI2	201.254	365.786	94.791	208.117	378.755	94.5062	0.1	365.786
J:\data\confocal\20200403 EGFR TGFa phospho Experiment\2020_04_03_15_30_14--0.1nM TGFa001\Series040--C00.tifROI1	344.287	347.733	140.096	334.087	355.38	137.438	0.1	347.733
J:\data\confocal\20200110 EGFR TGFa phospho experiment\2020_01_10_10_48_18--EGFR-mT+0.1nM TGFa001\Series001--C00.tifROI1	105.111	170.328	46.2134	108.599	173.45	48.2529	0.1	170.328
J:\data\confocal\20200110 EGFR TGFa phospho experiment\2020_01_10_10_48_18--EGFR-mT+0.1nM TGFa001\Series002--C00.tifROI1	134.395	172.965	65.6461	140.044	261.335	66.6648	0.1	172.965
J:\data\confocal\20200110 EGFR TGFa phospho experiment\2020_01_10_10_48_18--EGFR-mT+0.1nM TGFa001\Series003--C00.tifROI1	159.156	138.472	61.2825	163.379	164.731	63.6541	0.1	138.472
J:\data\confocal\20200110 EGFR TGFa phospho experiment\2020_01_10_10_48_18--EGFR-mT+0.1nM TGFa001\Series004--C00.tifROI1	69.9457	106.479	30.2008	72.9455	111.286	31.1118	0.1	106.479
J:\data\confocal\20200110 EGFR TGFa phospho experiment\2020_01_10_10_48_18--EGFR-mT+0.1nM TGFa001\Series004--C00.tifROI2	69.9457	106.529	30.2008	72.9455	111.373	31.1118	0.1	106.529
J:\data\confocal\20200110 EGFR TGFa phospho experiment\2020_01_10_10_48_18--EGFR-mT+0.1nM TGFa001\Series005--C00.tifROI1	88.592	107.655	35.4182	89.6185	114.173	36.4411	0.1	107.655
J:\data\confocal\20200110 EGFR TGFa phospho experiment\2020_01_10_10_48_18--EGFR-mT+0.1nM TGFa001\Series005--C00.tifROI2	141.37	202.092	80.7368	87.866	449.323	198.546	0.1	202.092
J:\data\confocal\20200110 EGFR TGFa phospho experiment\2020_01_10_10_48_18--EGFR-mT+0.1nM TGFa001\Series006--C00.tifROI2	139.216	156.801	58.2221	143.463	175.153	59.794	0.1	156.801
J:\data\confocal\20200110 EGFR TGFa phospho experiment\2020_01_10_10_48_18--EGFR-mT+0.1nM TGFa001\Series007--C00.tifROI1	259.151	354.869	105.757	268.745	364.262	108.236	0.1	354.869
J:\data\confocal\20200110 EGFR TGFa phospho experiment\2020_01_10_10_48_18--EGFR-mT+0.1nM TGFa001\Series008--C00.tifROI1	252.723	422.827	122.307	251.585	372.332	120.684	0.1	422.827
J:\data\confocal\20200110 EGFR TGFa phospho experiment\2020_01_10_10_48_18--EGFR-mT+0.1nM TGFa001\Series009--C00.tifROI1	264.941	318.229	102.081	264.554	320.053	104.897	0.1	318.229
J:\data\confocal\20200110 EGFR TGFa phospho experiment\2020_01_10_10_48_18--EGFR-mT+0.1nM TGFa001\Series010--C00.tifROI1	52.3211	100.916	26.8232	53.7515	119.933	27.2827	0.1	100.916
J:\data\confocal\20200110 EGFR TGFa phospho experiment\2020_01_10_10_48_18--EGFR-mT+0.1nM TGFa001\Series011--C00.tifROI2	69.8402	192.168	51.1446	82.1605	176.226	51.3997	0.1	192.168
J:\data\confocal\20200110 EGFR TGFa phospho experiment\2020_01_10_10_48_18--EGFR-mT+0.1nM TGFa001\Series012--C00.tifROI1	108.735	110.451	43.4248	109.456	136.329	44.9586	0.1	110.451
J:\data\confocal\20200110 EGFR TGFa phospho experiment\2020_01_10_10_48_18--EGFR-mT+0.1nM TGFa001\Series012--C00.tifROI2	108.063	93.4312	43.7138	110.208	111.333	45.1055	0.1	93.4312
J:\data\confocal\20200110 EGFR TGFa phospho experiment\2020_01_10_10_48_18--EGFR-mT+0.1nM TGFa001\Series013--C00.tifROI1	99.007	254.624	50.9434	97.8106	272.473	52.365	0.1	254.624
J:\data\confocal\20200110 EGFR TGFa phospho experiment\2020_01_10_10_48_18--EGFR-mT+0.1nM TGFa001\Series014--C00.tifROI2	0	0	0	0	0	0	0.1	0
J:\data\confocal\20200110 EGFR TGFa phospho experiment\2020_01_10_10_48_18--EGFR-mT+0.1nM TGFa001\Series015--C00.tifROI2	64.4132	152.849	34.6386	64.0096	145.008	35.8921	0.1	152.849
J:\data\confocal\20200110 EGFR TGFa phospho experiment\2020_01_10_10_48_18--EGFR-mT+0.1nM TGFa001\Series015--C00.tifROI3	64.3997	154.327	34.6386	64.008	147.807	35.8921	0.1	154.327
J:\data\confocal\20200110 EGFR TGFa phospho experiment\2020_01_10_10_48_18--EGFR-mT+0.1nM TGFa001\Series016--C00.tifROI1	112.661	268.751	52.131	112.441	239.414	53.6458	0.1	268.751
J:\data\confocal\20200110 EGFR TGFa phospho experiment\2020_01_10_10_48_18--EGFR-mT+0.1nM TGFa001\Series017--C00.tifROI2	436.549	408.104	178.606	431.941	425.585	176.642	0.1	408.104
J:\data\confocal\20200110 EGFR TGFa phospho experiment\2020_01_10_10_48_18--EGFR-mT+0.1nM TGFa001\Series018--C00.tifROI1	-2.02111	38.4549	29.4632	-129.225	-219.295	33.1951	0.1	38.4549
J:\data\confocal\20200110 EGFR TGFa phospho experiment\2020_01_10_10_48_18--EGFR-mT+0.1nM TGFa001\Series019--C00.tifROI1	92.3632	141.326	38.9494	92.7386	158.716	40.3208	0.1	141.326
J:\data\confocal\20200110 EGFR TGFa phospho experiment\2020_01_10_10_48_18--EGFR-mT+0.1nM TGFa001\Series020--C00.tifROI1	23.7978	249.875	80.9336	64.1769	242.902	82.0222	0.1	249.875
J:\data\confocal\20200110 EGFR TGFa phospho experiment\2020_01_10_11_26_30--EGFR-mT+1nM TGFa001\Series001--C00.tifROI1	173.471	474.314	87.6523	168.636	480.689	87.6274	1	474.314
J:\data\confocal\20200110 EGFR TGFa phospho experiment\2020_01_10_11_26_30--EGFR-mT+1nM TGFa001\Series002--C00.tifROI1	135.103	212.076	58.9362	134.832	221.292	59.4576	1	212.076
J:\data\confocal\20200110 EGFR TGFa phospho experiment\2020_01_10_11_26_30--EGFR-mT+1nM TGFa001\Series003--C00.tifROI2	73.3601	190.16	34.6509	74.8594	185.367	35.8777	1	190.16
J:\data\confocal\20200110 EGFR TGFa phospho experiment\2020_01_10_11_26_30--EGFR-mT+1nM TGFa001\Series004--C00.tifROI1	242.68	215.743	64.3426	159.442	181.047	167.338	1	215.743
J:\data\confocal\20200110 EGFR TGFa phospho experiment\2020_01_10_11_26_30--EGFR-mT+1nM TGFa001\Series004--C00.tifROI2	153.52	156.014	60.2972	158.559	173.669	62.281	1	156.014
J:\data\confocal\20200110 EGFR TGFa phospho experiment\2020_01_10_11_26_30--EGFR-mT+1nM TGFa001\Series005--C00.tifROI3	66.9565	84.8644	26.1249	68.1354	85.7957	26.3985	1	84.8644
J:\data\confocal\20200110 EGFR TGFa phospho experiment\2020_01_10_11_26_30--EGFR-mT+1nM TGFa001\Series006--C00.tifROI1	123.446	26.0362	0	128.096	51.2287	0	1	26.0362
J:\data\confocal\20200110 EGFR TGFa phospho experiment\2020_01_10_11_26_30--EGFR-mT+1nM TGFa001\Series006--C00.tifROI2	72252.1	5.74572e+06	8.26351e+07	39.3281	5.37336e+07	9.32786e+08	1	5.74572e+06
J:\data\confocal\20200110 EGFR TGFa phospho experiment\2020_01_10_11_26_30--EGFR-mT+1nM TGFa001\Series007--C00.tifROI1	169.412	335.951	91.7167	175.519	349.534	91.3934	1	335.951
J:\data\confocal\20200110 EGFR TGFa phospho experiment\2020_01_10_11_26_30--EGFR-mT+1nM TGFa001\Series007--C00.tifROI2	169.412	335.951	91.7167	175.519	349.534	91.3934	1	335.951
J:\data\confocal\20200110 EGFR TGFa phospho experiment\2020_01_10_11_26_30--EGFR-mT+1nM TGFa001\Series008--C00.tifROI2	111.039	146.038	44.7533	108.517	149.585	44.6004	1	146.038
J:\data\confocal\20200110 EGFR TGFa phospho experiment\2020_01_10_11_26_30--EGFR-mT+1nM TGFa001\Series008--C00.tifROI4	110.505	153.204	45.5044	108.329	157.12	45.1981	1	153.204
J:\data\confocal\20200110 EGFR TGFa phospho experiment\2020_01_10_11_26_30--EGFR-mT+1nM TGFa001\Series009--C00.tifROI1	127.984	373.691	63.7812	132.281	387.153	65.8449	1	373.691
J:\data\confocal\20200110 EGFR TGFa phospho experiment\2020_01_10_11_26_30--EGFR-mT+1nM TGFa001\Series010--C00.tifROI1	133.353	264.299	56.7844	136.629	275.941	59.2163	1	264.299
J:\data\confocal\20200110 EGFR TGFa phospho experiment\2020_01_10_11_26_30--EGFR-mT+1nM TGFa001\Series010--C00.tifROI2	106.371	141.842	66.1047	137.908	129.594	64.7032	1	141.842
J:\data\confocal\20200110 EGFR TGFa phospho experiment\2020_01_10_11_26_30--EGFR-mT+1nM TGFa001\Series011--C00.tifROI1	129.732	159.144	57.5114	129.494	154.051	54.7415	1	159.144
J:\data\confocal\20200110 EGFR TGFa phospho experiment\2020_01_10_11_26_30--EGFR-mT+1nM TGFa001\Series012--C00.tifROI1	423.916	555.234	169.621	417.761	574.88	170.153	1	555.234
J:\data\confocal\20200110 EGFR TGFa phospho experiment\2020_01_10_11_26_30--EGFR-mT+1nM TGFa001\Series013--C00.tifROI2	101.857	419.014	54.9573	105.958	438.327	56.1223	1	419.014
J:\data\confocal\20200110 EGFR TGFa phospho experiment\2020_01_10_11_26_30--EGFR-mT+1nM TGFa001\Series014--C00.tifROI1	204.635	275.03	81.462	198.756	259.625	79.0939	1	275.03
J:\data\confocal\20200110 EGFR TGFa phospho experiment\2020_01_10_11_26_30--EGFR-mT+1nM TGFa001\Series014--C00.tifROI2	207.404	277.647	81.4215	204.053	264.699	79.0914	1	277.647
J:\data\confocal\20200110 EGFR TGFa phospho experiment\2020_01_10_11_26_30--EGFR-mT+1nM TGFa001\Series015--C00.tifROI1	73.8281	110.478	35.9951	78.1405	138.61	37.347	1	110.478
J:\data\confocal\20200110 EGFR TGFa phospho experiment\2020_01_10_11_26_30--EGFR-mT+1nM TGFa001\Series015--C00.tifROI2	123.469	113.439	31.8738	79.5876	242.309	65.2934	1	113.439
J:\data\confocal\20200110 EGFR TGFa phospho experiment\2020_01_10_11_26_30--EGFR-mT+1nM TGFa001\Series016--C00.tifROI1	76.8709	221.161	38.5987	79.8622	240.19	40.3955	1	221.161
J:\data\confocal\20200110 EGFR TGFa phospho experiment\2020_01_10_11_26_30--EGFR-mT+1nM TGFa001\Series016--C00.tifROI2	76.5872	212.257	38.6813	79.6895	241.048	40.4488	1	212.257
J:\data\confocal\20200110 EGFR TGFa phospho experiment\2020_01_10_11_26_30--EGFR-mT+1nM TGFa001\Series017--C00.tifROI2	525.69	393.87	203.181	537.472	412.095	204.405	1	393.87
J:\data\confocal\20200110 EGFR TGFa phospho experiment\2020_01_10_11_26_30--EGFR-mT+1nM TGFa001\Series018--C00.tifROI2	176.956	183.442	80.7782	181.804	241.401	81.2808	1	183.442
J:\data\confocal\20200110 EGFR TGFa phospho experiment\2020_01_10_11_26_30--EGFR-mT+1nM TGFa001\Series019--C00.tifROI2	111.385	156.428	51.2639	110.927	155.913	52.399	1	156.428
J:\data\confocal\20200110 EGFR TGFa phospho experiment\2020_01_10_11_26_30--EGFR-mT+1nM TGFa001\Series020--C00.tifROI1	22.4611	49.6318	11.3918	23.2507	48.606	11.0238	1	49.6318
J:\data\confocal\20200403 EGFR TGFa phospho Experiment\2020_04_03_16_02_27--1nM TGFa001\Series001--C00.tifROI3	15.5552	47.3292	6.09648	15.7699	46.4234	6.74393	1	47.3292
J:\data\confocal\20200403 EGFR TGFa phospho Experiment\2020_04_03_16_02_27--1nM TGFa001\Series001--C00.tifROI4	277.134	490.877	121.603	281.828	508.577	125.535	1	490.877
J:\data\confocal\20200403 EGFR TGFa phospho Experiment\2020_04_03_16_02_27--1nM TGFa001\Series001--C00.tifROI5	277.134	490.877	121.603	281.828	508.577	125.535	1	490.877
J:\data\confocal\20200403 EGFR TGFa phospho Experiment\2020_04_03_16_02_27--1nM TGFa001\Series002--C00.tifROI1	220.876	363.397	83.2167	219.197	377.621	85.0121	1	363.397
J:\data\confocal\20200403 EGFR TGFa phospho Experiment\2020_04_03_16_02_27--1nM TGFa001\Series003--C00.tifROI1	154.302	342.857	77.1242	157.081	354.304	77.335	1	342.857
J:\data\confocal\20200403 EGFR TGFa phospho Experiment\2020_04_03_16_02_27--1nM TGFa001\Series003--C00.tifROI2	154.302	342.857	77.1242	157.081	354.304	77.335	1	342.857
J:\data\confocal\20200403 EGFR TGFa phospho Experiment\2020_04_03_16_02_27--1nM TGFa001\Series004--C00.tifROI3	189.502	286.136	78.0423	188.297	273.944	78.6621	1	286.136
J:\data\confocal\20200403 EGFR TGFa phospho Experiment\2020_04_03_16_02_27--1nM TGFa001\Series004--C00.tifROI4	189.502	285.74	77.7504	188.297	273.233	78.1356	1	285.74
J:\data\confocal\20200403 EGFR TGFa phospho Experiment\2020_04_03_16_02_27--1nM TGFa001\Series005--C00.tifROI1	172.906	221.372	66.9015	176.787	233.927	68.6298	1	221.372
J:\data\confocal\20200403 EGFR TGFa phospho Experiment\2020_04_03_16_02_27--1nM TGFa001\Series005--C00.tifROI2	171.927	221.372	66.9015	176.585	233.927	68.6298	1	221.372
J:\data\confocal\20200403 EGFR TGFa phospho Experiment\2020_04_03_16_02_27--1nM TGFa001\Series005--C00.tifROI3	303.66	414.388	139.349	317.149	436.393	138.878	1	414.388
J:\data\confocal\20200403 EGFR TGFa phospho Experiment\2020_04_03_16_02_27--1nM TGFa001\Series006--C00.tifROI1	61.2376	190.67	46.559	77.285	191.622	46.7749	1	190.67
J:\data\confocal\20200403 EGFR TGFa phospho Experiment\2020_04_03_16_02_27--1nM TGFa001\Series006--C00.tifROI2	171.967	343.31	79.5512	173.225	357.16	80.2983	1	343.31
J:\data\confocal\20200403 EGFR TGFa phospho Experiment\2020_04_03_16_02_27--1nM TGFa001\Series007--C00.tifROI1	190.261	195.376	78.7047	195.18	210.863	81.0802	1	195.376
J:\data\confocal\20200403 EGFR TGFa phospho Experiment\2020_04_03_16_02_27--1nM TGFa001\Series008--C00.tifROI1	273.277	497.182	79.0586	265.713	496.626	102.657	1	497.182
J:\data\confocal\20200403 EGFR TGFa phospho Experiment\2020_04_03_16_02_27--1nM TGFa001\Series009--C00.tifROI1	159.222	404.673	77.5532	156.082	415.895	78.8258	1	404.673
J:\data\confocal\20200403 EGFR TGFa phospho Experiment\2020_04_03_16_02_27--1nM TGFa001\Series010--C00.tifROI1	68.4213	121.978	32.7793	68.8668	123.099	33.8465	1	121.978
J:\data\confocal\20200403 EGFR TGFa phospho Experiment\2020_04_03_16_02_27--1nM TGFa001\Series010--C00.tifROI2	86.9241	264.909	41.73	94.4707	280.231	47.4435	1	264.909
J:\data\confocal\20200403 EGFR TGFa phospho Experiment\2020_04_03_16_02_27--1nM TGFa001\Series010--C00.tifROI3	236.487	366.495	91.9752	233.646	376.897	94.4713	1	366.495
J:\data\confocal\20200403 EGFR TGFa phospho Experiment\2020_04_03_16_02_27--1nM TGFa001\Series010--C00.tifROI4	236.487	366.495	91.9752	233.646	376.897	94.4713	1	366.495
J:\data\confocal\20200403 EGFR TGFa phospho Experiment\2020_04_03_16_02_27--1nM TGFa001\Series011--C00.tifROI1	17.3491	100.899	10.6785	17.9829	93.3533	10.5018	1	100.899
J:\data\confocal\20200403 EGFR TGFa phospho Experiment\2020_04_03_16_02_27--1nM TGFa001\Series011--C00.tifROI2	173.631	437.952	77.7116	178.896	444.438	81.2579	1	437.952
J:\data\confocal\20200403 EGFR TGFa phospho Experiment\2020_04_03_16_02_27--1nM TGFa001\Series011--C00.tifROI3	14.7085	58.5687	3.24112	15.6145	24.5596	-2.32561	1	58.5687
J:\data\confocal\20200403 EGFR TGFa phospho Experiment\2020_04_03_16_02_27--1nM TGFa001\Series012--C00.tifROI2	91.9215	231.546	46.0156	91.4707	236.739	47.1628	1	231.546
J:\data\confocal\20200403 EGFR TGFa phospho Experiment\2020_04_03_16_02_27--1nM TGFa001\Series013--C00.tifROI2	88.3672	87.0064	34.3311	90.3728	89.1872	35.1971	1	87.0064
J:\data\confocal\20200403 EGFR TGFa phospho Experiment\2020_04_03_16_02_27--1nM TGFa001\Series013--C00.tifROI3	50.1449	67.2028	29.0462	52.5088	77.6004	29.4985	1	67.2028
J:\data\confocal\20200403 EGFR TGFa phospho Experiment\2020_04_03_16_02_27--1nM TGFa001\Series014--C00.tifROI1	131.327	353.221	69.7615	133.901	364.858	71.4171	1	353.221
J:\data\confocal\20200403 EGFR TGFa phospho Experiment\2020_04_03_16_02_27--1nM TGFa001\Series015--C00.tifROI1	187.282	457.372	81.8124	188.659	487.362	83.1205	1	457.372
J:\data\confocal\20200403 EGFR TGFa phospho Experiment\2020_04_03_16_02_27--1nM TGFa001\Series015--C00.tifROI2	253.035	645.248	131.283	263.105	656.753	133.06	1	645.248
J:\data\confocal\20200403 EGFR TGFa phospho Experiment\2020_04_03_16_02_27--1nM TGFa001\Series015--C00.tifROI3	193.251	466.658	84.3102	195.553	508.234	85.7202	1	466.658
J:\data\confocal\20200403 EGFR TGFa phospho Experiment\2020_04_03_16_02_27--1nM TGFa001\Series016--C00.tifROI1	169.121	604.21	98.5729	173.627	625.073	101.277	1	604.21
J:\data\confocal\20200403 EGFR TGFa phospho Experiment\2020_04_03_16_02_27--1nM TGFa001\Series017--C00.tifROI2	208.036	450.868	101.922	215.159	464.326	105.359	1	450.868
J:\data\confocal\20200403 EGFR TGFa phospho Experiment\2020_04_03_16_02_27--1nM TGFa001\Series017--C00.tifROI3	54.4842	89.9518	23.888	54.0074	87.851	24.8477	1	89.9518
J:\data\confocal\20200403 EGFR TGFa phospho Experiment\2020_04_03_16_02_27--1nM TGFa001\Series017--C00.tifROI4	54.4842	89.9518	23.888	54.0074	87.851	24.8477	1	89.9518
J:\data\confocal\20200403 EGFR TGFa phospho Experiment\2020_04_03_16_02_27--1nM TGFa001\Series018--C00.tifROI1	187.253	444.84	92.1237	195.251	458.016	93.4276	1	444.84
J:\data\confocal\20200403 EGFR TGFa phospho Experiment\2020_04_03_16_02_27--1nM TGFa001\Series019--C00.tifROI1	112.565	201.238	51.5847	118.156	219.321	53.5883	1	201.238
J:\data\confocal\20200403 EGFR TGFa phospho Experiment\2020_04_03_16_02_27--1nM TGFa001\Series019--C00.tifROI2	112.565	201.418	51.5847	118.156	219.631	53.5883	1	201.418
J:\data\confocal\20200403 EGFR TGFa phospho Experiment\2020_04_03_16_02_27--1nM TGFa001\Series020--C00.tifROI1	246.515	671.121	126.567	253.332	697.578	129.892	1	671.121
J:\data\confocal\20200403 EGFR TGFa phospho Experiment\2020_04_03_16_02_27--1nM TGFa001\Series020--C00.tifROI2	351.709	665.589	145.867	348.784	674.877	147.77	1	665.589
J:\data\confocal\20200403 EGFR TGFa phospho Experiment\2020_04_03_16_02_27--1nM TGFa001\Series021--C00.tifROI1	234.074	368.381	102.763	232.271	381.451	103.753	1	368.381
J:\data\confocal\20200403 EGFR TGFa phospho Experiment\2020_04_03_16_02_27--1nM TGFa001\Series022--C00.tifROI1	142.226	371.303	69.5113	145.45	388.118	71.1526	1	371.303
J:\data\confocal\20200403 EGFR TGFa phospho Experiment\2020_04_03_16_02_27--1nM TGFa001\Series022--C00.tifROI2	123.19	609.211	65.6847	122.772	637.849	67.5307	1	609.211
J:\data\confocal\20200403 EGFR TGFa phospho Experiment\2020_04_03_16_02_27--1nM TGFa001\Series023--C00.tifROI1	166.422	387.707	60.177	164.481	393.145	70.3482	1	387.707
J:\data\confocal\20200403 EGFR TGFa phospho Experiment\2020_04_03_16_02_27--1nM TGFa001\Series023--C00.tifROI2	58.9068	31.2922	27.1893	60.2106	60.6273	27.7981	1	31.2922
J:\data\confocal\20200403 EGFR TGFa phospho Experiment\2020_04_03_16_02_27--1nM TGFa001\Series023--C00.tifROI4	58.9068	26.5457	27.1893	60.2106	52.0707	27.7981	1	26.5457
J:\data\confocal\20200403 EGFR TGFa phospho Experiment\2020_04_03_16_02_27--1nM TGFa001\Series024--C00.tifROI2	25.7054	298.28	24.4903	54.6158	309.841	42.9082	1	298.28
J:\data\confocal\20200403 EGFR TGFa phospho Experiment\2020_04_03_16_02_27--1nM TGFa001\Series025--C00.tifROI1	95.1326	593.524	121.533	172.185	606.879	118.972	1	593.524
J:\data\confocal\20200403 EGFR TGFa phospho Experiment\2020_04_03_16_02_27--1nM TGFa001\Series025--C00.tifROI2	2866.99	474.175	578.343	14034.9	565.783	2264.34	1	474.175
J:\data\confocal\20200403 EGFR TGFa phospho Experiment\2020_04_03_16_02_27--1nM TGFa001\Series026--C00.tifROI2	123.939	280.568	57.4817	124.153	254.924	58.3945	1	280.568
J:\data\confocal\20200403 EGFR TGFa phospho Experiment\2020_04_03_16_02_27--1nM TGFa001\Series027--C00.tifROI1	37.943	88.1055	13.3463	38.4937	88.6749	16.4754	1	88.1055
J:\data\confocal\20200403 EGFR TGFa phospho Experiment\2020_04_03_16_02_27--1nM TGFa001\Series027--C00.tifROI2	199.229	396.346	86.8477	205.92	412.023	89.3861	1	396.346
J:\data\confocal\20200403 EGFR TGFa phospho Experiment\2020_04_03_16_02_27--1nM TGFa001\Series028--C00.tifROI1	169.044	469.628	84.7781	176.354	487.876	87.7147	1	469.628
J:\data\confocal\20200403 EGFR TGFa phospho Experiment\2020_04_03_16_02_27--1nM TGFa001\Series029--C00.tifROI1	202.312	592.218	97.3046	207.369	620.415	101.635	1	592.218
J:\data\confocal\20200403 EGFR TGFa phospho Experiment\2020_04_03_16_02_27--1nM TGFa001\Series029--C00.tifROI2	237.769	882.999	178.117	274.233	902.369	174.947	1	882.999
J:\data\confocal\20200403 EGFR TGFa phospho Experiment\2020_04_03_16_02_27--1nM TGFa001\Series030--C00.tifROI1	215.839	373.25	89.9265	214.335	387.022	92.3705	1	373.25
J:\data\confocal\20200403 EGFR TGFa phospho Experiment\2020_04_03_16_02_27--1nM TGFa001\Series031--C00.tifROI1	204.805	211.115	78.1902	208.118	213.312	80.3806	1	211.115
J:\data\confocal\20200403 EGFR TGFa phospho Experiment\2020_04_03_16_02_27--1nM TGFa001\Series032--C00.tifROI1	130.558	433.204	64.4225	129.962	436.565	63.3083	1	433.204
J:\data\confocal\20200403 EGFR TGFa phospho Experiment\2020_04_03_16_02_27--1nM TGFa001\Series033--C00.tifROI1	152.868	506.594	81.5089	153.804	511.309	83.7318	1	506.594
J:\data\confocal\20200403 EGFR TGFa phospho Experiment\2020_04_03_16_02_27--1nM TGFa001\Series034--C00.tifROI1	75.7659	187.976	41.4368	79.3931	203.705	42.447	1	187.976
J:\data\confocal\20200403 EGFR TGFa phospho Experiment\2020_04_03_16_02_27--1nM TGFa001\Series035--C00.tifROI1	117.35	162.828	50.2303	120.039	164.345	51.8716	1	162.828
J:\data\confocal\20200403 EGFR TGFa phospho Experiment\2020_04_03_16_02_27--1nM TGFa001\Series035--C00.tifROI2	82.74	239.88	40.7887	82.1027	252.979	42.1598	1	239.88
J:\data\confocal\20200403 EGFR TGFa phospho Experiment\2020_04_03_16_02_27--1nM TGFa001\Series036--C00.tifROI1	95.2561	304.973	49.9184	98.0726	310.052	51.7737	1	304.973
J:\data\confocal\20200403 EGFR TGFa phospho Experiment\2020_04_03_16_02_27--1nM TGFa001\Series036--C00.tifROI2	143.354	333.27	67.2613	146.429	343.212	69.6416	1	333.27
J:\data\confocal\20200403 EGFR TGFa phospho Experiment\2020_04_03_16_02_27--1nM TGFa001\Series038--C00.tifROI1	179.857	407.123	83.2252	184.753	414.816	84.0389	1	407.123
J:\data\confocal\20200403 EGFR TGFa phospho Experiment\2020_04_03_16_02_27--1nM TGFa001\Series038--C00.tifROI2	178.055	412.44	81.4408	185.561	420.567	83.5671	1	412.44
J:\data\confocal\20200403 EGFR TGFa phospho Experiment\2020_04_03_16_02_27--1nM TGFa001\Series039--C00.tifROI1	106.282	240.057	46.5339	103.061	216.888	46.8264	1	240.057
J:\data\confocal\20200403 EGFR TGFa phospho Experiment\2020_04_03_16_02_27--1nM TGFa001\Series039--C00.tifROI2	111.199	307.757	54.6765	109.018	323.684	56.723	1	307.757
J:\data\confocal\20200403 EGFR TGFa phospho Experiment\2020_04_03_16_02_27--1nM TGFa001\Series040--C00.tifROI1	35.5409	60.7475	12.8372	36.736	66.784	13.7821	1	60.7475
J:\data\confocal\20200403 EGFR TGFa phospho Experiment\2020_04_03_16_02_27--1nM TGFa001\Series040--C00.tifROI2	339.962	299.333	124.659	323.676	284.036	122.637	1	299.333
J:\data\confocal\20200403 EGFR TGFa phospho Experiment\2020_04_03_16_02_27--1nM TGFa001\Series040--C00.tifROI3	27.7437	73.73	8.69298	28.9426	82.5295	12.1397	1	73.73
J:\data\confocal\20200403 EGFR TGFa phospho Experiment\2020_04_03_16_02_27--1nM TGFa001\Series040--C00.tifROI4	35.0733	38.0272	14.3292	36.6375	54.7375	17.1579	1	38.0272
J:\data\confocal\20200403 EGFR TGFa phospho Experiment\2020_04_03_16_29_02--10nM TGFa001\Series001--C00.tifROI1	193.67	676.915	118.591	199.418	704.289	118.634	10	676.915
J:\data\confocal\20200403 EGFR TGFa phospho Experiment\2020_04_03_16_29_02--10nM TGFa001\Series001--C00.tifROI2	0	403.724	0	0	410.238	0	10	403.724
J:\data\confocal\20200403 EGFR TGFa phospho Experiment\2020_04_03_16_29_02--10nM TGFa001\Series001--C00.tifROI3	193.67	676.915	118.591	199.418	704.289	118.634	10	676.915
J:\data\confocal\20200403 EGFR TGFa phospho Experiment\2020_04_03_16_29_02--10nM TGFa001\Series002--C00.tifROI1	252.592	658.264	130.234	259.681	690.361	132.576	10	658.264
J:\data\confocal\20200403 EGFR TGFa phospho Experiment\2020_04_03_16_29_02--10nM TGFa001\Series002--C00.tifROI2	63.978	302.525	35.84	64.0011	281.342	36.8393	10	302.525
J:\data\confocal\20200403 EGFR TGFa phospho Experiment\2020_04_03_16_29_02--10nM TGFa001\Series003--C00.tifROI1	250.588	897.048	146.107	250.957	928.302	148.067	10	897.048
J:\data\confocal\20200403 EGFR TGFa phospho Experiment\2020_04_03_16_29_02--10nM TGFa001\Series003--C00.tifROI2	244.84	1262.51	153.862	248.516	1304.42	158.614	10	1262.51
J:\data\confocal\20200403 EGFR TGFa phospho Experiment\2020_04_03_16_29_02--10nM TGFa001\Series004--C00.tifROI1	205.337	813.234	125.166	211.063	838.478	126.101	10	813.234
J:\data\confocal\20200403 EGFR TGFa phospho Experiment\2020_04_03_16_29_02--10nM TGFa001\Series005--C00.tifROI1	59.735	277.395	34.6904	59.9663	287.84	35.9823	10	277.395
J:\data\confocal\20200403 EGFR TGFa phospho Experiment\2020_04_03_16_29_02--10nM TGFa001\Series006--C00.tifROI1	187.66	904.117	113.856	191.536	946.624	118.701	10	904.117
J:\data\confocal\20200403 EGFR TGFa phospho Experiment\2020_04_03_16_29_02--10nM TGFa001\Series006--C00.tifROI2	186.856	952.954	132.809	192.323	973.569	126.451	10	952.954
J:\data\confocal\20200403 EGFR TGFa phospho Experiment\2020_04_03_16_29_02--10nM TGFa001\Series007--C00.tifROI1	174.852	1016.49	117.285	175.212	1044.71	121.391	10	1016.49
J:\data\confocal\20200403 EGFR TGFa phospho Experiment\2020_04_03_16_29_02--10nM TGFa001\Series008--C00.tifROI1	131.824	497.742	58.6201	128.824	509.19	65.6366	10	497.742
J:\data\confocal\20200403 EGFR TGFa phospho Experiment\2020_04_03_16_29_02--10nM TGFa001\Series008--C00.tifROI2	161.845	582.181	91.2221	166.288	583.713	90.3872	10	582.181
J:\data\confocal\20200403 EGFR TGFa phospho Experiment\2020_04_03_16_29_02--10nM TGFa001\Series009--C00.tifROI1	220.797	346.348	97.0982	227.7	353.519	98.9981	10	346.348
J:\data\confocal\20200403 EGFR TGFa phospho Experiment\2020_04_03_16_29_02--10nM TGFa001\Series009--C00.tifROI2	120.899	492.114	80.3639	125.251	519.578	81.3188	10	492.114
J:\data\confocal\20200403 EGFR TGFa phospho Experiment\2020_04_03_16_29_02--10nM TGFa001\Series010--C00.tifROI2	158.169	469.047	83.9474	164.206	483.675	86.7563	10	469.047
J:\data\confocal\20200403 EGFR TGFa phospho Experiment\2020_04_03_16_29_02--10nM TGFa001\Series011--C00.tifROI1	238.279	836.475	141.119	240.994	853.941	139.93	10	836.475
J:\data\confocal\20200403 EGFR TGFa phospho Experiment\2020_04_03_16_29_02--10nM TGFa001\Series011--C00.tifROI2	236.893	830.308	136.431	241.572	855.025	139.443	10	830.308
J:\data\confocal\20200403 EGFR TGFa phospho Experiment\2020_04_03_16_29_02--10nM TGFa001\Series012--C00.tifROI1	219.055	1129.73	144.386	225.149	1148.05	144.188	10	1129.73
J:\data\confocal\20200403 EGFR TGFa phospho Experiment\2020_04_03_16_29_02--10nM TGFa001\Series013--C00.tifROI1	95.8713	308.587	50.5083	95.2752	322.587	50.811	10	308.587
J:\data\confocal\20200403 EGFR TGFa phospho Experiment\2020_04_03_16_29_02--10nM TGFa001\Series013--C00.tifROI2	95.8713	308.587	50.5083	95.2752	322.587	50.811	10	308.587
J:\data\confocal\20200403 EGFR TGFa phospho Experiment\2020_04_03_16_29_02--10nM TGFa001\Series014--C00.tifROI1	201.329	894.031	121.309	203.832	931.177	127.558	10	894.031
J:\data\confocal\20200403 EGFR TGFa phospho Experiment\2020_04_03_16_29_02--10nM TGFa001\Series015--C00.tifROI1	172.558	610.715	94.0952	168.218	621.209	91.1208	10	610.715
J:\data\confocal\20200403 EGFR TGFa phospho Experiment\2020_04_03_16_29_02--10nM TGFa001\Series016--C00.tifROI1	129.798	707.831	88.976	133.563	723.803	92.0854	10	707.831
J:\data\confocal\20200403 EGFR TGFa phospho Experiment\2020_04_03_16_29_02--10nM TGFa001\Series017--C00.tifROI1	178.639	831.612	114.827	184.607	855.027	118.453	10	831.612
J:\data\confocal\20200403 EGFR TGFa phospho Experiment\2020_04_03_16_29_02--10nM TGFa001\Series018--C00.tifROI1	181.564	661.101	101.854	186.372	684.713	104.39	10	661.101
J:\data\confocal\20200403 EGFR TGFa phospho Experiment\2020_04_03_16_29_02--10nM TGFa001\Series018--C00.tifROI2	186.201	644.205	99.1856	186.676	693.537	103.662	10	644.205
J:\data\confocal\20200403 EGFR TGFa phospho Experiment\2020_04_03_16_29_02--10nM TGFa001\Series019--C00.tifROI1	293.046	727.132	143.719	298.492	751.785	147.4	10	727.132
J:\data\confocal\20200403 EGFR TGFa phospho Experiment\2020_04_03_16_29_02--10nM TGFa001\Series020--C00.tifROI1	289.106	1086.98	173.248	299.053	1127.73	178.103	10	1086.98
J:\data\confocal\20200403 EGFR TGFa phospho Experiment\2020_04_03_16_29_02--10nM TGFa001\Series021--C00.tifROI1	26.4944	22.312	0	27.0461	39.1452	0	10	22.312
J:\data\confocal\20200403 EGFR TGFa phospho Experiment\2020_04_03_16_29_02--10nM TGFa001\Series021--C00.tifROI2	170.585	479.282	87.0476	173.875	492.436	88.375	10	479.282
J:\data\confocal\20200403 EGFR TGFa phospho Experiment\2020_04_03_16_29_02--10nM TGFa001\Series022--C00.tifROI1	165.795	422.276	80.7649	169.293	441.75	83.954	10	422.276
J:\data\confocal\20200403 EGFR TGFa phospho Experiment\2020_04_03_16_29_02--10nM TGFa001\Series022--C00.tifROI2	118.365	548.24	74.3247	121.48	573.17	76.8539	10	548.24
J:\data\confocal\20200403 EGFR TGFa phospho Experiment\2020_04_03_16_29_02--10nM TGFa001\Series022--C00.tifROI3	118.365	548.24	74.3247	121.48	573.17	76.8539	10	548.24
J:\data\confocal\20200403 EGFR TGFa phospho Experiment\2020_04_03_16_29_02--10nM TGFa001\Series022--C00.tifROI4	178.24	457.297	80.2238	172.9	468.166	83.5985	10	457.297
J:\data\confocal\20200403 EGFR TGFa phospho Experiment\2020_04_03_16_29_02--10nM TGFa001\Series023--C00.tifROI1	165.532	326.098	63.9943	162.139	334.249	64.0651	10	326.098
J:\data\confocal\20200403 EGFR TGFa phospho Experiment\2020_04_03_16_29_02--10nM TGFa001\Series024--C00.tifROI2	96.2273	407.645	48.6976	93.5447	399.666	52.4793	10	407.645
J:\data\confocal\20200403 EGFR TGFa phospho Experiment\2020_04_03_16_29_02--10nM TGFa001\Series024--C00.tifROI3	96.833	273.362	50.5333	100.025	284.521	51.6599	10	273.362
J:\data\confocal\20200403 EGFR TGFa phospho Experiment\2020_04_03_16_29_02--10nM TGFa001\Series025--C00.tifROI1	105.057	356.455	58.901	107.355	371.984	59.7048	10	356.455
J:\data\confocal\20200403 EGFR TGFa phospho Experiment\2020_04_03_16_29_02--10nM TGFa001\Series025--C00.tifROI2	124.313	358.132	68.0863	123.87	372.288	68.7267	10	358.132
J:\data\confocal\20200403 EGFR TGFa phospho Experiment\2020_04_03_16_29_02--10nM TGFa001\Series026--C00.tifROI1	213.286	865.661	129.936	219.548	888.67	133.315	10	865.661
J:\data\confocal\20200403 EGFR TGFa phospho Experiment\2020_04_03_16_29_02--10nM TGFa001\Series027--C00.tifROI1	155.319	775.124	95.6164	157.845	793.703	98.0461	10	775.124
J:\data\confocal\20200403 EGFR TGFa phospho Experiment\2020_04_03_16_29_02--10nM TGFa001\Series028--C00.tifROI1	10.9845	18.6854	5.03806	11.2002	19.0753	5.00964	10	18.6854
J:\data\confocal\20200403 EGFR TGFa phospho Experiment\2020_04_03_16_29_02--10nM TGFa001\Series028--C00.tifROI2	93.0647	288.854	-0.391123	95.371	300.279	-0.567028	10	288.854
J:\data\confocal\20200403 EGFR TGFa phospho Experiment\2020_04_03_16_29_02--10nM TGFa001\Series028--C00.tifROI3	93.0647	279.071	-0.947974	95.371	288.841	-1.96858	10	279.071
J:\data\confocal\20200403 EGFR TGFa phospho Experiment\2020_04_03_16_29_02--10nM TGFa001\Series029--C00.tifROI1	213.965	663.587	99.471	210.861	679.873	102.434	10	663.587
J:\data\confocal\20200403 EGFR TGFa phospho Experiment\2020_04_03_16_29_02--10nM TGFa001\Series029--C00.tifROI2	126.037	672.355	72.4738	128.823	692.467	74.1792	10	672.355
J:\data\confocal\20200403 EGFR TGFa phospho Experiment\2020_04_03_16_29_02--10nM TGFa001\Series029--C00.tifROI3	215.255	663.285	100.475	210.659	680.708	102.563	10	663.285
J:\data\confocal\20200403 EGFR TGFa phospho Experiment\2020_04_03_16_29_02--10nM TGFa001\Series030--C00.tifROI1	137.621	569.797	79.3536	141.888	587.145	81.1386	10	569.797
J:\data\confocal\20200403 EGFR TGFa phospho Experiment\2020_04_03_16_29_02--10nM TGFa001\Series030--C00.tifROI3	197.247	618.767	97.5177	202.827	644.595	101.706	10	618.767
J:\data\confocal\20200403 EGFR TGFa phospho Experiment\2020_04_03_16_29_02--10nM TGFa001\Series031--C00.tifROI1	278.534	890.883	147.491	285.668	911.145	153.227	10	890.883
J:\data\confocal\20200403 EGFR TGFa phospho Experiment\2020_04_03_16_29_02--10nM TGFa001\Series032--C00.tifROI2	370.57	1010.8	190.634	377.016	1041	196.15	10	1010.8
J:\data\confocal\20200403 EGFR TGFa phospho Experiment\2020_04_03_16_29_02--10nM TGFa001\Series033--C00.tifROI1	87.2829	324.727	48.7887	90.4028	336.745	50.885	10	324.727
J:\data\confocal\20200403 EGFR TGFa phospho Experiment\2020_04_03_16_29_02--10nM TGFa001\Series033--C00.tifROI2	189.73	548.005	97.5843	193.114	561.551	100.929	10	548.005
J:\data\confocal\20200403 EGFR TGFa phospho Experiment\2020_04_03_16_29_02--10nM TGFa001\Series034--C00.tifROI3	120.701	451.547	70.5987	120.652	470.562	71.2294	10	451.547
J:\data\confocal\20200403 EGFR TGFa phospho Experiment\2020_04_03_16_29_02--10nM TGFa001\Series034--C00.tifROI4	179.291	742.834	87.5993	181.807	769.195	100.289	10	742.834
J:\data\confocal\20200403 EGFR TGFa phospho Experiment\2020_04_03_16_29_02--10nM TGFa001\Series035--C00.tifROI1	121.152	653.343	100.86	123.612	667.827	98.8189	10	653.343
J:\data\confocal\20200403 EGFR TGFa phospho Experiment\2020_04_03_16_29_02--10nM TGFa001\Series036--C00.tifROI1	7.72361	13.4558	0	8.12205	16.6886	0	10	13.4558
J:\data\confocal\20200403 EGFR TGFa phospho Experiment\2020_04_03_16_29_02--10nM TGFa001\Series036--C00.tifROI3	99.6882	467.033	64.467	104.38	481.266	65.3443	10	467.033
J:\data\confocal\20200403 EGFR TGFa phospho Experiment\2020_04_03_16_29_02--10nM TGFa001\Series037--C00.tifROI1	125.72	588.281	77.9514	127.958	606.773	80.4782	10	588.281
J:\data\confocal\20200403 EGFR TGFa phospho Experiment\2020_04_03_16_29_02--10nM TGFa001\Series038--C00.tifROI1	194.998	376.862	90.0948	185.486	388.248	90.7446	10	376.862
J:\data\confocal\20200403 EGFR TGFa phospho Experiment\2020_04_03_16_29_02--10nM TGFa001\Series039--C00.tifROI2	199.642	685.146	111.518	206.25	713.137	113.705	10	685.146
J:\data\confocal\20200403 EGFR TGFa phospho Experiment\2020_04_03_16_29_02--10nM TGFa001\Series039--C00.tifROI3	71.9392	231.345	40.5943	73.3763	242.46	40.7389	10	231.345
J:\data\confocal\20200403 EGFR TGFa phospho Experiment\2020_04_03_16_29_02--10nM TGFa001\Series039--C00.tifROI4	199.642	685.146	111.518	206.25	713.137	113.705	10	685.146
J:\data\confocal\20200403 EGFR TGFa phospho Experiment\2020_04_03_16_29_02--10nM TGFa001\Series040--C00.tifROI2	130.656	508.283	75.2934	133.169	532.696	78.0221	10	508.283
J:\data\confocal\20200110 EGFR TGFa phospho experiment\2020_01_10_11_46_56--EGFR-mT+10nM TGFa001\Series001--C00.tifROI2	142.13	593.122	86.0542	142.731	609.175	86.3956	10	593.122
J:\data\confocal\20200110 EGFR TGFa phospho experiment\2020_01_10_11_46_56--EGFR-mT+10nM TGFa001\Series002--C00.tifROI1	210.586	675.752	115.024	217.425	698.827	118.982	10	675.752
J:\data\confocal\20200110 EGFR TGFa phospho experiment\2020_01_10_11_46_56--EGFR-mT+10nM TGFa001\Series003--C00.tifROI1	72.7281	266.607	46.3292	73.1982	275.31	46.5855	10	266.607
J:\data\confocal\20200110 EGFR TGFa phospho experiment\2020_01_10_11_46_56--EGFR-mT+10nM TGFa001\Series003--C00.tifROI2	21.1127	42.2425	8.02907	21.6643	48.4576	8.22903	10	42.2425
J:\data\confocal\20200110 EGFR TGFa phospho experiment\2020_01_10_11_46_56--EGFR-mT+10nM TGFa001\Series004--C00.tifROI2	141.104	469.684	73.548	146.935	482.171	77.3225	10	469.684
J:\data\confocal\20200110 EGFR TGFa phospho experiment\2020_01_10_11_46_56--EGFR-mT+10nM TGFa001\Series005--C00.tifROI1	168.96	868.344	107.912	169.872	898.043	110.617	10	868.344
J:\data\confocal\20200110 EGFR TGFa phospho experiment\2020_01_10_11_46_56--EGFR-mT+10nM TGFa001\Series006--C00.tifROI2	217.116	840.771	123.18	219.596	857.685	124.786	10	840.771
J:\data\confocal\20200110 EGFR TGFa phospho experiment\2020_01_10_11_46_56--EGFR-mT+10nM TGFa001\Series007--C00.tifROI1	49.0646	203.457	28.9523	50.0783	220.519	30.1034	10	203.457
J:\data\confocal\20200110 EGFR TGFa phospho experiment\2020_01_10_11_46_56--EGFR-mT+10nM TGFa001\Series008--C00.tifROI1	262.855	810.525	136.957	269.403	831.518	141.213	10	810.525
J:\data\confocal\20200110 EGFR TGFa phospho experiment\2020_01_10_11_46_56--EGFR-mT+10nM TGFa001\Series009--C00.tifROI1	209.118	1018.3	131.234	201.069	1017.18	128.754	10	1018.3
J:\data\confocal\20200110 EGFR TGFa phospho experiment\2020_01_10_11_46_56--EGFR-mT+10nM TGFa001\Series010--C00.tifROI1	60.5958	407.665	41.9365	62.4556	423.253	42.7766	10	407.665
J:\data\confocal\20200110 EGFR TGFa phospho experiment\2020_01_10_11_46_56--EGFR-mT+10nM TGFa001\Series011--C00.tifROI1	273.134	1152.85	172.473	280.099	1195.76	177.81	10	1152.85
J:\data\confocal\20200110 EGFR TGFa phospho experiment\2020_01_10_11_46_56--EGFR-mT+10nM TGFa001\Series011--C00.tifROI2	288.331	1184.84	114.586	289.207	1196.21	134.393	10	1184.84
J:\data\confocal\20200110 EGFR TGFa phospho experiment\2020_01_10_11_46_56--EGFR-mT+10nM TGFa001\Series012--C00.tifROI1	100.548	650.628	70.5041	102.265	663.447	71.8684	10	650.628
J:\data\confocal\20200110 EGFR TGFa phospho experiment\2020_01_10_11_46_56--EGFR-mT+10nM TGFa001\Series013--C00.tifROI1	338.176	1044.99	176.412	335.324	1092.97	179.757	10	1044.99
J:\data\confocal\20200110 EGFR TGFa phospho experiment\2020_01_10_11_46_56--EGFR-mT+10nM TGFa001\Series013--C00.tifROI2	286.349	1042.45	193.45	325.757	1107.51	177.221	10	1042.45
J:\data\confocal\20200110 EGFR TGFa phospho experiment\2020_01_10_11_46_56--EGFR-mT+10nM TGFa001\Series014--C00.tifROI1	164.579	845.201	97.1428	166.77	861.939	101.482	10	845.201
J:\data\confocal\20200110 EGFR TGFa phospho experiment\2020_01_10_11_46_56--EGFR-mT+10nM TGFa001\Series014--C00.tifROI2	161.864	811.735	97.5925	166.61	840.231	101.101	10	811.735
J:\data\confocal\20200110 EGFR TGFa phospho experiment\2020_01_10_11_46_56--EGFR-mT+10nM TGFa001\Series015--C00.tifROI1	108.996	470.927	64.5878	113.221	489.805	65.6076	10	470.927
J:\data\confocal\20200110 EGFR TGFa phospho experiment\2020_01_10_11_46_56--EGFR-mT+10nM TGFa001\Series015--C00.tifROI2	105.521	382.409	49.3483	109.801	434.801	56.4854	10	382.409
J:\data\confocal\20200110 EGFR TGFa phospho experiment\2020_01_10_11_46_56--EGFR-mT+10nM TGFa001\Series016--C00.tifROI1	46.1763	138.811	24.1881	46.6923	141.105	25.2854	10	138.811
J:\data\confocal\20200110 EGFR TGFa phospho experiment\2020_01_10_11_46_56--EGFR-mT+10nM TGFa001\Series017--C00.tifROI1	50.1378	122.07	23.4656	50.6592	124.002	24.0482	10	122.07
J:\data\confocal\20200110 EGFR TGFa phospho experiment\2020_01_10_11_46_56--EGFR-mT+10nM TGFa001\Series021--C00.tifROI1	71.6794	251.731	35.2561	71.7211	264.519	36.13	10	251.731
J:\data\confocal\20200110 EGFR TGFa phospho experiment\2020_01_10_11_46_56--EGFR-mT+10nM TGFa001\Series021--C00.tifROI2	63.504	230.067	38.8213	63.0219	230.503	39.0467	10	230.067
J:\data\confocal\20200110 EGFR TGFa phospho experiment\2020_01_10_11_46_56--EGFR-mT+10nM TGFa001\Series023--C00.tifROI1	167.997	682.725	94.0673	165.777	693.849	95.2925	10	682.725
J:\data\confocal\20200110 EGFR TGFa phospho experiment\2020_01_10_11_46_56--EGFR-mT+10nM TGFa001\Series024--C00.tifROI1	73.6899	268.082	39.6805	74.7374	261.654	40.55	10	268.082
J:\data\confocal\20200110 EGFR TGFa phospho experiment\2020_01_10_14_14_19--EGFR-mT+100nM TGFa001\Series001--C00.tifROI1	51.0279	225.369	28.6566	52.3737	225.872	30.166	100	225.369
J:\data\confocal\20200110 EGFR TGFa phospho experiment\2020_01_10_14_14_19--EGFR-mT+100nM TGFa001\Series002--C00.tifROI1	174.073	926.132	116.748	179.449	959.961	115.722	100	926.132
J:\data\confocal\20200110 EGFR TGFa phospho experiment\2020_01_10_14_14_19--EGFR-mT+100nM TGFa001\Series003--C00.tifROI1	67.9326	308.713	41.129	69.8069	325.968	42.5786	100	308.713
J:\data\confocal\20200110 EGFR TGFa phospho experiment\2020_01_10_14_14_19--EGFR-mT+100nM TGFa001\Series004--C00.tifROI1	67.5154	303.648	0	68.8321	317.148	0	100	303.648
J:\data\confocal\20200110 EGFR TGFa phospho experiment\2020_01_10_14_14_19--EGFR-mT+100nM TGFa001\Series005--C00.tifROI1	20.603	60.0772	8.84441	21.8293	62.7336	9.97583	100	60.0772
J:\data\confocal\20200110 EGFR TGFa phospho experiment\2020_01_10_14_14_19--EGFR-mT+100nM TGFa001\Series005--C00.tifROI2	199.139	891.27	125.488	199.689	902.108	123.559	100	891.27
J:\data\confocal\20200110 EGFR TGFa phospho experiment\2020_01_10_14_14_19--EGFR-mT+100nM TGFa001\Series005--C00.tifROI3	20.603	60.3063	8.86085	21.8293	63.1433	10.0058	100	60.3063
J:\data\confocal\20200110 EGFR TGFa phospho experiment\2020_01_10_14_14_19--EGFR-mT+100nM TGFa001\Series005--C00.tifROI4	199.139	891.27	125.488	199.689	902.108	123.559	100	891.27
J:\data\confocal\20200110 EGFR TGFa phospho experiment\2020_01_10_14_14_19--EGFR-mT+100nM TGFa001\Series006--C00.tifROI1	104.046	498.871	61.651	104.865	516.158	63.0432	100	498.871
J:\data\confocal\20200110 EGFR TGFa phospho experiment\2020_01_10_14_14_19--EGFR-mT+100nM TGFa001\Series006--C00.tifROI2	103.955	498.34	60.8438	104.861	513.677	62.6914	100	498.34
J:\data\confocal\20200110 EGFR TGFa phospho experiment\2020_01_10_14_14_19--EGFR-mT+100nM TGFa001\Series007--C00.tifROI3	129.41	585.169	0.0568745	133.246	604.902	0.136743	100	585.169
J:\data\confocal\20200110 EGFR TGFa phospho experiment\2020_01_10_14_14_19--EGFR-mT+100nM TGFa001\Series008--C00.tifROI1	145.279	890.936	97.0684	147.801	888.393	97.9765	100	890.936
J:\data\confocal\20200110 EGFR TGFa phospho experiment\2020_01_10_14_14_19--EGFR-mT+100nM TGFa001\Series009--C00.tifROI1	86.0626	327.779	45.4755	84.9394	307.241	45.9052	100	327.779
J:\data\confocal\20200110 EGFR TGFa phospho experiment\2020_01_10_14_14_19--EGFR-mT+100nM TGFa001\Series009--C00.tifROI2	38.281	262.342	27.195	59.8055	273.208	33.6652	100	262.342
J:\data\confocal\20200110 EGFR TGFa phospho experiment\2020_01_10_14_14_19--EGFR-mT+100nM TGFa001\Series010--C00.tifROI1	193.966	911.059	140.082	203.894	930.617	138.928	100	911.059
J:\data\confocal\20200110 EGFR TGFa phospho experiment\2020_01_10_14_14_19--EGFR-mT+100nM TGFa001\Series011--C00.tifROI1	101.022	510.351	57.2475	101.02	493.258	59.7145	100	510.351
J:\data\confocal\20200110 EGFR TGFa phospho experiment\2020_01_10_14_14_19--EGFR-mT+100nM TGFa001\Series012--C00.tifROI2	183.54	718.91	108.216	189.159	739.697	110.601	100	718.91
J:\data\confocal\20200110 EGFR TGFa phospho experiment\2020_01_10_14_14_19--EGFR-mT+100nM TGFa001\Series013--C00.tifROI1	153.915	742.845	91.5503	159.417	772.725	94.8616	100	742.845
J:\data\confocal\20200110 EGFR TGFa phospho experiment\2020_01_10_14_14_19--EGFR-mT+100nM TGFa001\Series014--C00.tifROI1	150.297	998.506	112.91	151.852	994.732	113.709	100	998.506
J:\data\confocal\20200110 EGFR TGFa phospho experiment\2020_01_10_14_14_19--EGFR-mT+100nM TGFa001\Series014--C00.tifROI2	150.373	998.502	112.896	151.998	994.732	113.7	100	998.502
J:\data\confocal\20200110 EGFR TGFa phospho experiment\2020_01_10_14_14_19--EGFR-mT+100nM TGFa001\Series015--C00.tifROI1	274.196	911.041	151.944	281.238	916.892	153.513	100	911.041
J:\data\confocal\20200110 EGFR TGFa phospho experiment\2020_01_10_14_14_19--EGFR-mT+100nM TGFa001\Series015--C00.tifROI2	41.116	182.589	26.7176	42.6953	192.17	28.5343	100	182.589
J:\data\confocal\20200110 EGFR TGFa phospho experiment\2020_01_10_14_14_19--EGFR-mT+100nM TGFa001\Series015--C00.tifROI3	41.5832	184.404	27.6632	42.4889	207.898	29.0445	100	184.404
J:\data\confocal\20200110 EGFR TGFa phospho experiment\2020_01_10_14_14_19--EGFR-mT+100nM TGFa001\Series016--C00.tifROI1	90.5895	395.435	51.9302	93.7961	405.118	53.2979	100	395.435
J:\data\confocal\20200110 EGFR TGFa phospho experiment\2020_01_10_14_14_19--EGFR-mT+100nM TGFa001\Series017--C00.tifROI1	147.275	737.97	91.8203	144.558	748.919	91.7713	100	737.97
J:\data\confocal\20200110 EGFR TGFa phospho experiment\2020_01_10_14_14_19--EGFR-mT+100nM TGFa001\Series017--C00.tifROI2	145.105	717.852	92.8176	142.841	724.273	90.6887	100	717.852
J:\data\confocal\20200110 EGFR TGFa phospho experiment\2020_01_10_14_14_19--EGFR-mT+100nM TGFa001\Series018--C00.tifROI1	46.9423	217.657	30.2983	46.1612	207.292	30.4861	100	217.657
J:\data\confocal\20200110 EGFR TGFa phospho experiment\2020_01_10_14_14_19--EGFR-mT+100nM TGFa001\Series019--C00.tifROI2	208.796	805.162	114.012	204.587	831.125	113.265	100	805.162
J:\data\confocal\20200110 EGFR TGFa phospho experiment\2020_01_10_14_14_19--EGFR-mT+100nM TGFa001\Series025--C00.tifROI1	65.8552	424.087	39.9007	67.0803	435.322	41.006	100	424.087
J:\data\confocal\20200403 EGFR TGFa phospho Experiment\2020_04_03_17_10_41--100nM TGFa001\Series001--C00.tifROI1	124.232	493.034	76.882	123.42	514.891	75.9991	100	493.034
J:\data\confocal\20200403 EGFR TGFa phospho Experiment\2020_04_03_17_10_41--100nM TGFa001\Series002--C00.tifROI1	246.219	916.762	125.992	248.275	929.31	127.042	100	916.762
J:\data\confocal\20200403 EGFR TGFa phospho Experiment\2020_04_03_17_10_41--100nM TGFa001\Series003--C00.tifROI1	81.7394	355.215	50.0507	82.9727	368.539	50.8742	100	355.215
J:\data\confocal\20200403 EGFR TGFa phospho Experiment\2020_04_03_17_10_41--100nM TGFa001\Series003--C00.tifROI2	155.949	754.666	98.5024	153.667	751.362	99.23	100	754.666
J:\data\confocal\20200403 EGFR TGFa phospho Experiment\2020_04_03_17_10_41--100nM TGFa001\Series005--C00.tifROI1	140.413	579.963	73.6603	139.46	602.419	76.4446	100	579.963
J:\data\confocal\20200403 EGFR TGFa phospho Experiment\2020_04_03_17_10_41--100nM TGFa001\Series005--C00.tifROI2	154.146	895.698	98.9878	152.845	920.839	100.925	100	895.698
J:\data\confocal\20200403 EGFR TGFa phospho Experiment\2020_04_03_17_10_41--100nM TGFa001\Series006--C00.tifROI1	184.712	754.457	107.046	185.587	786.292	110.486	100	754.457
J:\data\confocal\20200403 EGFR TGFa phospho Experiment\2020_04_03_17_10_41--100nM TGFa001\Series007--C00.tifROI1	92.3606	596.631	70.195	94.2076	622.809	70.8583	100	596.631
J:\data\confocal\20200403 EGFR TGFa phospho Experiment\2020_04_03_17_10_41--100nM TGFa001\Series008--C00.tifROI1	117.672	469.494	59.1195	116.004	478.901	60.5923	100	469.494
J:\data\confocal\20200403 EGFR TGFa phospho Experiment\2020_04_03_17_10_41--100nM TGFa001\Series008--C00.tifROI2	195.766	736.093	110.092	199.384	762.13	111.268	100	736.093
J:\data\confocal\20200403 EGFR TGFa phospho Experiment\2020_04_03_17_10_41--100nM TGFa001\Series009--C00.tifROI1	113.991	443.095	66.0377	116.336	459.853	67.4226	100	443.095
J:\data\confocal\20200403 EGFR TGFa phospho Experiment\2020_04_03_17_10_41--100nM TGFa001\Series010--C00.tifROI1	80.8274	326.594	0	83.903	341.856	0	100	326.594
J:\data\confocal\20200403 EGFR TGFa phospho Experiment\2020_04_03_17_10_41--100nM TGFa001\Series010--C00.tifROI2	96.0614	364.855	53.2271	98.4232	378.877	55.4025	100	364.855
J:\data\confocal\20200403 EGFR TGFa phospho Experiment\2020_04_03_17_10_41--100nM TGFa001\Series010--C00.tifROI3	94.1349	368.775	53.2271	98.171	382.786	55.4025	100	368.775
J:\data\confocal\20200403 EGFR TGFa phospho Experiment\2020_04_03_17_10_41--100nM TGFa001\Series010--C00.tifROI4	0	335.497	44.2266	0	350.681	45.7303	100	335.497
J:\data\confocal\20200403 EGFR TGFa phospho Experiment\2020_04_03_17_10_41--100nM TGFa001\Series011--C00.tifROI1	269.348	805.803	150.02	269.08	825.794	149.637	100	805.803
J:\data\confocal\20200403 EGFR TGFa phospho Experiment\2020_04_03_17_10_41--100nM TGFa001\Series013--C00.tifROI1	59.9098	221.48	35.2964	58.9807	222.706	36.2227	100	221.48
J:\data\confocal\20200403 EGFR TGFa phospho Experiment\2020_04_03_17_10_41--100nM TGFa001\Series014--C00.tifROI1	188.679	741.321	96.5745	270.079	767.575	135.462	100	741.321
J:\data\confocal\20200403 EGFR TGFa phospho Experiment\2020_04_03_17_10_41--100nM TGFa001\Series014--C00.tifROI2	157.178	751.251	90.1568	214.763	775.554	120.84	100	751.251
J:\data\confocal\20200403 EGFR TGFa phospho Experiment\2020_04_03_17_10_41--100nM TGFa001\Series015--C00.tifROI1	336.136	534.932	145.544	348.74	558.042	152.031	100	534.932
J:\data\confocal\20200403 EGFR TGFa phospho Experiment\2020_04_03_17_10_41--100nM TGFa001\Series016--C00.tifROI3	174.796	621.614	95.4139	177.796	647.279	96.0164	100	621.614
J:\data\confocal\20200403 EGFR TGFa phospho Experiment\2020_04_03_17_10_41--100nM TGFa001\Series017--C00.tifROI1	114.219	530.067	62.2261	110.965	537.772	62.9211	100	530.067
J:\data\confocal\20200403 EGFR TGFa phospho Experiment\2020_04_03_17_10_41--100nM TGFa001\Series018--C00.tifROI2	121.979	367.551	62.049	119.202	376.388	61.69	100	367.551
J:\data\confocal\20200403 EGFR TGFa phospho Experiment\2020_04_03_17_10_41--100nM TGFa001\Series018--C00.tifROI3	45.9941	159.095	25.6416	48.3869	215.727	30.9667	100	159.095
J:\data\confocal\20200403 EGFR TGFa phospho Experiment\2020_04_03_17_10_41--100nM TGFa001\Series019--C00.tifROI1	144.434	642.743	85.1143	149.029	659.415	87.8062	100	642.743
J:\data\confocal\20200403 EGFR TGFa phospho Experiment\2020_04_03_17_10_41--100nM TGFa001\Series020--C00.tifROI1	182.516	603.07	91.5744	188.055	617.49	96.7394	100	603.07
J:\data\confocal\20200403 EGFR TGFa phospho Experiment\2020_04_03_17_10_41--100nM TGFa001\Series020--C00.tifROI2	93.8179	407.747	51.1898	96.1733	428.203	52.8913	100	407.747
J:\data\confocal\20200403 EGFR TGFa phospho Experiment\2020_04_03_17_10_41--100nM TGFa001\Series020--C00.tifROI3	15.7909	27.3719	7.23408	16.0468	26.6701	6.87712	100	27.3719
J:\data\confocal\20200403 EGFR TGFa phospho Experiment\2020_04_03_17_10_41--100nM TGFa001\Series020--C00.tifROI4	194.21	887.338	137.033	200.024	916.537	137.438	100	887.338
J:\data\confocal\20200403 EGFR TGFa phospho Experiment\2020_04_03_17_10_41--100nM TGFa001\Series020--C00.tifROI5	93.0735	434.084	52.0856	93.7488	442.047	53.9801	100	434.084
J:\data\confocal\20200403 EGFR TGFa phospho Experiment\2020_04_03_17_10_41--100nM TGFa001\Series021--C00.tifROI1	285.627	1022.87	161.689	296.432	1040.54	166.182	100	1022.87
J:\data\confocal\20200403 EGFR TGFa phospho Experiment\2020_04_03_17_10_41--100nM TGFa001\Series022--C00.tifROI1	157.22	845.893	99.7943	158.814	859.959	103.909	100	845.893
J:\data\confocal\20200403 EGFR TGFa phospho Experiment\2020_04_03_17_10_41--100nM TGFa001\Series023--C00.tifROI2	234.372	775.997	121.396	222.066	773.932	119.292	100	775.997
J:\data\confocal\20200403 EGFR TGFa phospho Experiment\2020_04_03_17_10_41--100nM TGFa001\Series024--C00.tifROI1	226.234	949.83	131.754	222.532	938.159	127.359	100	949.83
J:\data\confocal\20200403 EGFR TGFa phospho Experiment\2020_04_03_17_10_41--100nM TGFa001\Series024--C00.tifROI2	128.768	618.195	87.739	186.09	903.58	120.1	100	618.195
J:\data\confocal\20200403 EGFR TGFa phospho Experiment\2020_04_03_17_10_41--100nM TGFa001\Series025--C00.tifROI1	138.755	828.006	91.1712	141.762	848.967	93.6267	100	828.006
J:\data\confocal\20200403 EGFR TGFa phospho Experiment\2020_04_03_17_10_41--100nM TGFa001\Series026--C00.tifROI1	139.678	494.799	76.8711	143.197	513.916	78.3107	100	494.799
J:\data\confocal\20200403 EGFR TGFa phospho Experiment\2020_04_03_17_10_41--100nM TGFa001\Series027--C00.tifROI1	91.3202	415.052	56.2452	92.9003	421.489	56.8739	100	415.052
J:\data\confocal\20200403 EGFR TGFa phospho Experiment\2020_04_03_17_10_41--100nM TGFa001\Series027--C00.tifROI2	88.9234	396.977	54.4354	92.4309	417.416	54.9211	100	396.977
J:\data\confocal\20200403 EGFR TGFa phospho Experiment\2020_04_03_17_10_41--100nM TGFa001\Series028--C00.tifROI1	134.156	757.309	91.0431	137.429	773.717	90.3304	100	757.309
J:\data\confocal\20200403 EGFR TGFa phospho Experiment\2020_04_03_17_10_41--100nM TGFa001\Series029--C00.tifROI1	67.9744	569.788	49.9643	69.488	580.512	50.4288	100	569.788
J:\data\confocal\20200403 EGFR TGFa phospho Experiment\2020_04_03_17_10_41--100nM TGFa001\Series030--C00.tifROI1	278.89	1010.51	155.177	285.979	1040.73	161.608	100	1010.51
J:\data\confocal\20200403 EGFR TGFa phospho Experiment\2020_04_03_17_10_41--100nM TGFa001\Series030--C00.tifROI2	168.907	698.945	92.5632	174.329	720.719	95.8649	100	698.945
J:\data\confocal\20200403 EGFR TGFa phospho Experiment\2020_04_03_17_10_41--100nM TGFa001\Series031--C00.tifROI1	104.524	387.172	54.9456	93.6124	395.102	50.8827	100	387.172
J:\data\confocal\20200403 EGFR TGFa phospho Experiment\2020_04_03_17_10_41--100nM TGFa001\Series031--C00.tifROI4	215.26	583.375	101.13	198.957	587.27	100.408	100	583.375
J:\data\confocal\20200403 EGFR TGFa phospho Experiment\2020_04_03_17_10_41--100nM TGFa001\Series032--C00.tifROI1	10.9614	381.746	23.1728	18.0649	400.737	44.0458	100	381.746
J:\data\confocal\20200403 EGFR TGFa phospho Experiment\2020_04_03_17_10_41--100nM TGFa001\Series033--C00.tifROI2	123.475	719.413	91.9572	123.227	758.775	92.4409	100	719.413
J:\data\confocal\20200403 EGFR TGFa phospho Experiment\2020_04_03_17_10_41--100nM TGFa001\Series033--C00.tifROI3	127.782	648.652	66.6336	124.843	717.069	78.5443	100	648.652
J:\data\confocal\20200403 EGFR TGFa phospho Experiment\2020_04_03_17_10_41--100nM TGFa001\Series034--C00.tifROI1	113.26	525.097	59.2603	116.059	553.636	60.3887	100	525.097
J:\data\confocal\20200403 EGFR TGFa phospho Experiment\2020_04_03_17_10_41--100nM TGFa001\Series034--C00.tifROI2	85.266	469.7	55.7735	84.8214	479.459	56.694	100	469.7
J:\data\confocal\20200403 EGFR TGFa phospho Experiment\2020_04_03_17_10_41--100nM TGFa001\Series035--C00.tifROI3	95.9701	374.368	55.8015	94.9992	395.121	57.1169	100	374.368
J:\data\confocal\20200403 EGFR TGFa phospho Experiment\2020_04_03_17_10_41--100nM TGFa001\Series036--C00.tifROI1	96.3217	457.847	57.8662	97.7347	473.006	59.3438	100	457.847
J:\data\confocal\20200403 EGFR TGFa phospho Experiment\2020_04_03_17_10_41--100nM TGFa001\Series037--C00.tifROI3	137.135	553.042	78.0477	142.208	562.392	80.4553	100	553.042
J:\data\confocal\20200403 EGFR TGFa phospho Experiment\2020_04_03_17_10_41--100nM TGFa001\Series038--C00.tifROI3	137.978	396.219	97.6982	141.387	418.561	81.6024	100	396.219
J:\data\confocal\20200403 EGFR TGFa phospho Experiment\2020_04_03_17_10_41--100nM TGFa001\Series038--C00.tifROI4	136.142	579.62	79.8598	140.216	599.106	82.6902	100	579.62
J:\data\confocal\20200403 EGFR TGFa phospho Experiment\2020_04_03_17_10_41--100nM TGFa001\Series038--C00.tifROI6	261.137	906.785	147.297	259.978	929.396	148.873	100	906.785
J:\data\confocal\20200403 EGFR TGFa phospho Experiment\2020_04_03_17_10_41--100nM TGFa001\Series039--C00.tifROI1	210.208	1044.98	144.187	215.855	1071.21	143.795	100	1044.98
J:\data\confocal\20200403 EGFR TGFa phospho Experiment\2020_04_03_17_10_41--100nM TGFa001\Series039--C00.tifROI2	264.771	838.847	136.952	261.329	855.054	138.23	100	838.847
J:\data\confocal\20200403 EGFR TGFa phospho Experiment\2020_04_03_17_10_41--100nM TGFa001\Series040--C00.tifROI1	333.484	1112.25	190.317	345.657	1168.94	196.715	100	1112.25
J:\data\confocal\20200403 EGFR TGFa phospho Experiment\2020_04_03_17_35_28--1000nM TGFa001\Series001--C00.tifROI1	125.511	648.423	80.7863	126.811	655.309	80.3215	1000	648.423
J:\data\confocal\20200403 EGFR TGFa phospho Experiment\2020_04_03_17_35_28--1000nM TGFa001\Series002--C00.tifROI1	185.72	717.583	102.304	182.757	743.818	104.795	1000	717.583
J:\data\confocal\20200403 EGFR TGFa phospho Experiment\2020_04_03_17_35_28--1000nM TGFa001\Series002--C00.tifROI2	22.1933	55.4386	10.8282	22.514	53.1487	9.87737	1000	55.4386
J:\data\confocal\20200403 EGFR TGFa phospho Experiment\2020_04_03_17_35_28--1000nM TGFa001\Series002--C00.tifROI3	196.443	738.16	110.757	202.845	763.459	113.644	1000	738.16
J:\data\confocal\20200403 EGFR TGFa phospho Experiment\2020_04_03_17_35_28--1000nM TGFa001\Series003--C00.tifROI2	72.6187	176.843	38.9387	75.6924	192.845	40.7509	1000	176.843
J:\data\confocal\20200403 EGFR TGFa phospho Experiment\2020_04_03_17_35_28--1000nM TGFa001\Series004--C00.tifROI2	373.665	1584.82	209.667	367.022	1613.79	210.076	1000	1584.82
J:\data\confocal\20200403 EGFR TGFa phospho Experiment\2020_04_03_17_35_28--1000nM TGFa001\Series004--C00.tifROI3	188.046	901.086	118.158	193.839	935.655	121.192	1000	901.086
J:\data\confocal\20200403 EGFR TGFa phospho Experiment\2020_04_03_17_35_28--1000nM TGFa001\Series004--C00.tifROI4	188.046	901.086	118.158	193.839	935.655	121.192	1000	901.086
J:\data\confocal\20200403 EGFR TGFa phospho Experiment\2020_04_03_17_35_28--1000nM TGFa001\Series005--C00.tifROI4	141.53	461.798	84.2162	146.366	473.112	84.6698	1000	461.798
J:\data\confocal\20200403 EGFR TGFa phospho Experiment\2020_04_03_17_35_28--1000nM TGFa001\Series006--C00.tifROI2	133.797	479.009	72.2594	130.77	481.747	71.4262	1000	479.009
J:\data\confocal\20200403 EGFR TGFa phospho Experiment\2020_04_03_17_35_28--1000nM TGFa001\Series007--C00.tifROI1	103.565	266.397	48.9956	104.653	277.47	51.6012	1000	266.397
J:\data\confocal\20200403 EGFR TGFa phospho Experiment\2020_04_03_17_35_28--1000nM TGFa001\Series007--C00.tifROI2	103.305	264.921	50.8108	104.694	275.544	52.9835	1000	264.921
J:\data\confocal\20200403 EGFR TGFa phospho Experiment\2020_04_03_17_35_28--1000nM TGFa001\Series008--C00.tifROI1	72.4551	189.787	38.4546	72.9734	200.707	40.2737	1000	189.787
J:\data\confocal\20200403 EGFR TGFa phospho Experiment\2020_04_03_17_35_28--1000nM TGFa001\Series008--C00.tifROI2	69.8078	159.749	38.6622	79.8665	155.611	39.4669	1000	159.749
J:\data\confocal\20200403 EGFR TGFa phospho Experiment\2020_04_03_17_35_28--1000nM TGFa001\Series009--C00.tifROI1	194.68	871.567	121.429	197.684	884.056	121.543	1000	871.567
J:\data\confocal\20200403 EGFR TGFa phospho Experiment\2020_04_03_17_35_28--1000nM TGFa001\Series009--C00.tifROI2	194.68	871.567	121.429	197.684	884.056	121.543	1000	871.567
J:\data\confocal\20200403 EGFR TGFa phospho Experiment\2020_04_03_17_35_28--1000nM TGFa001\Series009--C00.tifROI3	198.722	889.799	122.336	204.758	902.755	123.273	1000	889.799
J:\data\confocal\20200403 EGFR TGFa phospho Experiment\2020_04_03_17_35_28--1000nM TGFa001\Series009--C00.tifROI4	198.722	889.799	122.336	204.758	902.755	123.273	1000	889.799
J:\data\confocal\20200403 EGFR TGFa phospho Experiment\2020_04_03_17_35_28--1000nM TGFa001\Series010--C00.tifROI1	117.452	351.854	62.8853	118.301	366.342	64.4194	1000	351.854
J:\data\confocal\20200403 EGFR TGFa phospho Experiment\2020_04_03_17_35_28--1000nM TGFa001\Series011--C00.tifROI1	140.337	616.892	86.9189	144.061	635.981	88.7236	1000	616.892
J:\data\confocal\20200403 EGFR TGFa phospho Experiment\2020_04_03_17_35_28--1000nM TGFa001\Series011--C00.tifROI3	176.715	730.741	89.0709	168.371	724.074	90.3432	1000	730.741
J:\data\confocal\20200403 EGFR TGFa phospho Experiment\2020_04_03_17_35_28--1000nM TGFa001\Series012--C00.tifROI1	171.082	656.814	91.7592	170.622	693.334	94.6964	1000	656.814
J:\data\confocal\20200403 EGFR TGFa phospho Experiment\2020_04_03_17_35_28--1000nM TGFa001\Series012--C00.tifROI2	171.082	656.814	91.7592	170.622	693.334	94.6964	1000	656.814
J:\data\confocal\20200403 EGFR TGFa phospho Experiment\2020_04_03_17_35_28--1000nM TGFa001\Series013--C00.tifROI1	211.844	747.717	-1.10829	216.707	774.954	-1.853	1000	747.717
J:\data\confocal\20200403 EGFR TGFa phospho Experiment\2020_04_03_17_35_28--1000nM TGFa001\Series014--C00.tifROI1	83.2	300.965	55.2642	89.4341	313.098	55.3365	1000	300.965
J:\data\confocal\20200403 EGFR TGFa phospho Experiment\2020_04_03_17_35_28--1000nM TGFa001\Series015--C00.tifROI1	76.0414	196.049	33.0699	76.2281	180.024	34.542	1000	196.049
J:\data\confocal\20200403 EGFR TGFa phospho Experiment\2020_04_03_17_35_28--1000nM TGFa001\Series016--C00.tifROI1	151.302	499.746	81.8959	154.602	510.64	83.8468	1000	499.746
J:\data\confocal\20200403 EGFR TGFa phospho Experiment\2020_04_03_17_35_28--1000nM TGFa001\Series017--C00.tifROI1	128.683	566.959	77.0885	131.357	594.372	79.5156	1000	566.959
J:\data\confocal\20200403 EGFR TGFa phospho Experiment\2020_04_03_17_35_28--1000nM TGFa001\Series018--C00.tifROI1	14.5261	48.006	8.91747	14.8692	62.1237	8.88803	1000	48.006
J:\data\confocal\20200403 EGFR TGFa phospho Experiment\2020_04_03_17_35_28--1000nM TGFa001\Series018--C00.tifROI2	163.99	666.046	95.91	164.348	691.853	99.2607	1000	666.046
J:\data\confocal\20200403 EGFR TGFa phospho Experiment\2020_04_03_17_35_28--1000nM TGFa001\Series019--C00.tifROI1	105.433	462.508	63.6265	104.974	478.731	65.2767	1000	462.508
J:\data\confocal\20200403 EGFR TGFa phospho Experiment\2020_04_03_17_35_28--1000nM TGFa001\Series020--C00.tifROI1	82.4867	186.7	42.806	83.7314	216.718	43.1811	1000	186.7
J:\data\confocal\20200403 EGFR TGFa phospho Experiment\2020_04_03_17_35_28--1000nM TGFa001\Series021--C00.tifROI1	138.262	507.099	77.3188	141.862	527.871	80.14	1000	507.099
J:\data\confocal\20200403 EGFR TGFa phospho Experiment\2020_04_03_17_35_28--1000nM TGFa001\Series022--C00.tifROI1	104.435	359.555	55.9825	106.598	371.781	58.7155	1000	359.555
J:\data\confocal\20200403 EGFR TGFa phospho Experiment\2020_04_03_17_35_28--1000nM TGFa001\Series022--C00.tifROI2	104.657	359.555	55.9825	106.584	371.781	58.7155	1000	359.555
J:\data\confocal\20200403 EGFR TGFa phospho Experiment\2020_04_03_17_35_28--1000nM TGFa001\Series022--C00.tifROI3	60.4713	271.908	39.9478	61.5331	280.538	40.9609	1000	271.908
J:\data\confocal\20200403 EGFR TGFa phospho Experiment\2020_04_03_17_35_28--1000nM TGFa001\Series023--C00.tifROI1	26.4102	404.908	30.3623	27.5527	411.063	31.3709	1000	404.908
J:\data\confocal\20200403 EGFR TGFa phospho Experiment\2020_04_03_17_35_28--1000nM TGFa001\Series024--C00.tifROI1	192.402	665.893	104.636	194.967	682.849	109.449	1000	665.893
J:\data\confocal\20200403 EGFR TGFa phospho Experiment\2020_04_03_17_35_28--1000nM TGFa001\Series025--C00.tifROI1	139.715	474.666	55.2772	138.24	495.948	57.199	1000	474.666
J:\data\confocal\20200403 EGFR TGFa phospho Experiment\2020_04_03_17_35_28--1000nM TGFa001\Series025--C00.tifROI2	85.6184	346.85	46.4097	85.0489	363.615	47.7648	1000	346.85
J:\data\confocal\20200403 EGFR TGFa phospho Experiment\2020_04_03_17_35_28--1000nM TGFa001\Series026--C00.tifROI1	240.024	956.127	142.181	246.035	989.256	145.466	1000	956.127
J:\data\confocal\20200403 EGFR TGFa phospho Experiment\2020_04_03_17_35_28--1000nM TGFa001\Series027--C00.tifROI2	114.888	364.562	71.775	117.895	379.105	70.7032	1000	364.562
J:\data\confocal\20200403 EGFR TGFa phospho Experiment\2020_04_03_17_35_28--1000nM TGFa001\Series028--C00.tifROI1	56.7782	199.951	45.1608	80.2158	205.319	46.0987	1000	199.951
J:\data\confocal\20200403 EGFR TGFa phospho Experiment\2020_04_03_17_35_28--1000nM TGFa001\Series028--C00.tifROI2	157.835	574.044	92.7742	162.246	598.848	93.3127	1000	574.044
J:\data\confocal\20200403 EGFR TGFa phospho Experiment\2020_04_03_17_35_28--1000nM TGFa001\Series029--C00.tifROI1	227.992	1076.56	-2.11885	232.206	1108.85	-4.23845	1000	1076.56
J:\data\confocal\20200403 EGFR TGFa phospho Experiment\2020_04_03_17_35_28--1000nM TGFa001\Series030--C00.tifROI1	65.5286	280.96	39.9201	67.6577	288.836	40.3947	1000	280.96
J:\data\confocal\20200403 EGFR TGFa phospho Experiment\2020_04_03_17_35_28--1000nM TGFa001\Series031--C00.tifROI1	170.978	517.865	92.5477	175.881	531.731	93.533	1000	517.865
J:\data\confocal\20200403 EGFR TGFa phospho Experiment\2020_04_03_17_35_28--1000nM TGFa001\Series031--C00.tifROI2	18.3414	2.66569	0	18.8395	7.11962	0	1000	2.66569
J:\data\confocal\20200403 EGFR TGFa phospho Experiment\2020_04_03_17_35_28--1000nM TGFa001\Series032--C00.tifROI2	136.677	676.008	84.7082	139.848	700.29	87.9259	1000	676.008
J:\data\confocal\20200403 EGFR TGFa phospho Experiment\2020_04_03_17_35_28--1000nM TGFa001\Series033--C00.tifROI1	219.641	1163.87	132.811	234.699	1156.57	142.079	1000	1163.87
J:\data\confocal\20200403 EGFR TGFa phospho Experiment\2020_04_03_17_35_28--1000nM TGFa001\Series033--C00.tifROI2	219.641	1163.87	132.811	234.699	1156.57	142.079	1000	1163.87
J:\data\confocal\20200403 EGFR TGFa phospho Experiment\2020_04_03_17_35_28--1000nM TGFa001\Series034--C00.tifROI1	59.91	79.2712	32.9269	62.9872	124.065	33.1478	1000	79.2712
J:\data\confocal\20200403 EGFR TGFa phospho Experiment\2020_04_03_17_35_28--1000nM TGFa001\Series034--C00.tifROI2	225.758	672.783	121.29	220.807	691.973	123.483	1000	672.783
J:\data\confocal\20200403 EGFR TGFa phospho Experiment\2020_04_03_17_35_28--1000nM TGFa001\Series034--C00.tifROI3	221.338	677.806	122.769	220.952	694.294	123.236	1000	677.806
J:\data\confocal\20200403 EGFR TGFa phospho Experiment\2020_04_03_17_35_28--1000nM TGFa001\Series035--C00.tifROI1	220.948	995.877	140.355	221.695	1022.53	143.693	1000	995.877
J:\data\confocal\20200403 EGFR TGFa phospho Experiment\2020_04_03_17_35_28--1000nM TGFa001\Series036--C00.tifROI2	123.04	690.243	84.0187	128.289	715.58	86.4891	1000	690.243
J:\data\confocal\20200403 EGFR TGFa phospho Experiment\2020_04_03_17_35_28--1000nM TGFa001\Series038--C00.tifROI1	25.6893	99.8461	13.6932	26.5912	112.437	14.6521	1000	99.8461
J:\data\confocal\20200403 EGFR TGFa phospho Experiment\2020_04_03_17_35_28--1000nM TGFa001\Series038--C00.tifROI2	168.95	395.846	64.3004	167.359	404.497	76.3981	1000	395.846
J:\data\confocal\20200403 EGFR TGFa phospho Experiment\2020_04_03_17_35_28--1000nM TGFa001\Series039--C00.tifROI1	227.394	815.947	128.611	229.501	841.575	131.205	1000	815.947
J:\data\confocal\20200403 EGFR TGFa phospho Experiment\2020_04_03_17_35_28--1000nM TGFa001\Series040--C00.tifROI1	127.944	708.738	90.7948	130.383	736.136	92.2547	1000	708.738
J:\data\confocal\20200110 EGFR TGFa phospho experiment\2020_01_10_14_46_17--EGFR-mT+1000nM TGFa001\Series001--C00.tifROI1	144.886	618.612	81.728	141.48	630.032	82.3308	1000	618.612
J:\data\confocal\20200110 EGFR TGFa phospho experiment\2020_01_10_14_46_17--EGFR-mT+1000nM TGFa001\Series002--C00.tifROI1	122.744	529.493	68.9827	124.475	549.277	71.6943	1000	529.493
J:\data\confocal\20200110 EGFR TGFa phospho experiment\2020_01_10_14_46_17--EGFR-mT+1000nM TGFa001\Series003--C00.tifROI1	128.089	755.053	77.9565	133.33	783.598	85.0538	1000	755.053
J:\data\confocal\20200110 EGFR TGFa phospho experiment\2020_01_10_14_46_17--EGFR-mT+1000nM TGFa001\Series004--C00.tifROI1	142.891	585.348	85.1623	146.897	607.031	87.4343	1000	585.348
J:\data\confocal\20200110 EGFR TGFa phospho experiment\2020_01_10_14_46_17--EGFR-mT+1000nM TGFa001\Series005--C00.tifROI1	184.698	1032.85	122.928	190.571	1058.58	126.633	1000	1032.85
J:\data\confocal\20200110 EGFR TGFa phospho experiment\2020_01_10_14_46_17--EGFR-mT+1000nM TGFa001\Series006--C00.tifROI1	232.128	1169.65	165.033	238.424	1202.23	164.791	1000	1169.65
J:\data\confocal\20200110 EGFR TGFa phospho experiment\2020_01_10_14_46_17--EGFR-mT+1000nM TGFa001\Series007--C00.tifROI1	99.0058	579.782	67.2259	102.008	597.55	68.6359	1000	579.782
J:\data\confocal\20200110 EGFR TGFa phospho experiment\2020_01_10_14_46_17--EGFR-mT+1000nM TGFa001\Series008--C00.tifROI1	136.611	721.35	82.8429	140.675	744.928	84.6619	1000	721.35
J:\data\confocal\20200110 EGFR TGFa phospho experiment\2020_01_10_14_46_17--EGFR-mT+1000nM TGFa001\Series009--C00.tifROI3	168.211	1152.59	118.152	168.654	1168.69	118.287	1000	1152.59
J:\data\confocal\20200110 EGFR TGFa phospho experiment\2020_01_10_14_46_17--EGFR-mT+1000nM TGFa001\Series010--C00.tifROI1	219.727	1180.6	140.18	225.776	1224.27	146.234	1000	1180.6
J:\data\confocal\20200110 EGFR TGFa phospho experiment\2020_01_10_14_46_17--EGFR-mT+1000nM TGFa001\Series011--C00.tifROI1	113.191	552.6	64.5368	103.202	573.334	65.4082	1000	552.6
J:\data\confocal\20200110 EGFR TGFa phospho experiment\2020_01_10_14_46_17--EGFR-mT+1000nM TGFa001\Series013--C00.tifROI1	102.241	639.568	67.0821	104.151	655.386	69.7908	1000	639.568
J:\data\confocal\20200110 EGFR TGFa phospho experiment\2020_01_10_14_46_17--EGFR-mT+1000nM TGFa001\Series016--C00.tifROI1	79.3199	348.73	46.1167	81.6348	360.636	47.6712	1000	348.73
J:\data\confocal\20200110 EGFR TGFa phospho experiment\2020_01_10_14_46_17--EGFR-mT+1000nM TGFa001\Series017--C00.tifROI2	185.35	731.933	110.116	190.541	768.568	111.673	1000	731.933

## Sheet: Fig2A-WT-Y1068-epiregulin
Name	intensity_Donor_gaussian	intensity_Acceptor_gaussian	intensity_FRET_gaussian	intensity_Donor_perimeter	intensity_Acceptor_perimeter	intensity_FRET_perimeter	[ligand]	corrected_intensity_Acceptor_gaussian
J:\data\confocal\20200401 EGFR EGF phospho experiment\2020_04_01_10_44_14--0nM EGF001\Series001--C00.tifROI1	104.789	128.709	44.8476	108.558	134.644	47.1194	0	166.807
J:\data\confocal\20200401 EGFR EGF phospho experiment\2020_04_01_10_44_14--0nM EGF001\Series002--C00.tifROI1	219.865	38.4879	86.0433	226.298	66.8381	89.527	0	49.8804
J:\data\confocal\20200401 EGFR EGF phospho experiment\2020_04_01_10_44_14--0nM EGF001\Series003--C00.tifROI1	135.289	146.832	56.9665	140.093	153.999	58.5947	0	190.294
J:\data\confocal\20200401 EGFR EGF phospho experiment\2020_04_01_10_44_14--0nM EGF001\Series004--C00.tifROI1	55.8525	73.3654	23.25	57.4428	76.7546	24.4027	0	95.0816
J:\data\confocal\20200401 EGFR EGF phospho experiment\2020_04_01_10_44_14--0nM EGF001\Series005--C00.tifROI1	263.913	405.341	16.0652	271.824	424.679	26.8956	0	525.321
J:\data\confocal\20200401 EGFR EGF phospho experiment\2020_04_01_10_44_14--0nM EGF001\Series007--C00.tifROI1	111.353	94.3646	45.547	112.278	94.7023	46.0289	0	122.296
J:\data\confocal\20200401 EGFR EGF phospho experiment\2020_04_01_10_44_14--0nM EGF001\Series009--C00.tifROI2	137.742	81.9206	55.2666	143.3	89.1595	56.1851	0	106.169
J:\data\confocal\20200401 EGFR EGF phospho experiment\2020_04_01_10_44_14--0nM EGF001\Series010--C00.tifROI1	306.223	240.214	108.466	297.406	236.751	109.86	0	311.318
J:\data\confocal\20200401 EGFR EGF phospho experiment\2020_04_01_10_44_14--0nM EGF001\Series010--C00.tifROI2	108.924	22.0316	40.2777	111.38	41.7999	42.8861	0	28.5529
J:\data\confocal\20200401 EGFR EGF phospho experiment\2020_04_01_10_44_14--0nM EGF001\Series011--C00.tifROI2	91.4811	89.1939	35.8897	92.2898	90.019	36.9937	0	115.595
J:\data\confocal\20200401 EGFR EGF phospho experiment\2020_04_01_10_44_14--0nM EGF001\Series011--C00.tifROI3	89.9004	124.616	31.4315	88.3095	200.486	38.0145	0	161.502
J:\data\confocal\20200401 EGFR EGF phospho experiment\2020_04_01_10_44_14--0nM EGF001\Series012--C00.tifROI1	0	0	0	0	0	0	0	0
J:\data\confocal\20200401 EGFR EGF phospho experiment\2020_04_01_10_44_14--0nM EGF001\Series013--C00.tifROI1	161.075	236.476	66.8638	166.302	252.382	69.0169	0	306.472
J:\data\confocal\20200401 EGFR EGF phospho experiment\2020_04_01_10_44_14--0nM EGF001\Series014--C00.tifROI1	210.024	164.14	82.357	211.874	183.433	86.0973	0	212.725
J:\data\confocal\20200401 EGFR EGF phospho experiment\2020_04_01_10_44_14--0nM EGF001\Series015--C00.tifROI1	146.119	266.812	67.5215	146.091	278.537	67.221	0	345.788
J:\data\confocal\20200401 EGFR EGF phospho experiment\2020_04_01_10_44_14--0nM EGF001\Series015--C00.tifROI3	141.966	114.515	56.7182	145.625	125.004	58.8586	0	148.411
J:\data\confocal\20200401 EGFR EGF phospho experiment\2020_04_01_10_44_14--0nM EGF001\Series016--C00.tifROI1	257.341	238.255	103.255	265.421	255.189	106.299	0	308.779
J:\data\confocal\20200401 EGFR EGF phospho experiment\2020_04_01_10_44_14--0nM EGF001\Series017--C00.tifROI1	217.818	302.316	90.9804	221.33	312.053	93.1566	0	391.802
J:\data\confocal\20200401 EGFR EGF phospho experiment\2020_04_01_10_44_14--0nM EGF001\Series018--C00.tifROI1	119.283	128.723	45.3793	121.238	129.076	46.9569	0	166.825
J:\data\confocal\20200401 EGFR EGF phospho experiment\2020_04_01_10_44_14--0nM EGF001\Series018--C00.tifROI2	137.667	128.757	55.2225	141.072	137.744	56.0196	0	166.869
J:\data\confocal\20200401 EGFR EGF phospho experiment\2020_04_01_10_44_14--0nM EGF001\Series019--C00.tifROI1	105.569	99.2859	42.9131	110.598	105.347	43.6809	0	128.674
J:\data\confocal\20200401 EGFR EGF phospho experiment\2020_04_01_10_44_14--0nM EGF001\Series020--C00.tifROI1	197.203	282.385	82.2999	198.433	290.328	83.8759	0	365.97
J:\data\confocal\20200401 EGFR EGF phospho experiment\2020_04_01_10_44_14--0nM EGF001\Series021--C00.tifROI5	103.745	106.202	43.2357	106.95	121.826	44.7397	0	137.637
J:\data\confocal\20200401 EGFR EGF phospho experiment\2020_04_01_10_44_14--0nM EGF001\Series022--C00.tifROI1	118.312	91.6251	47.7002	123.272	98.4369	48.9263	0	118.746
J:\data\confocal\20200401 EGFR EGF phospho experiment\2020_04_01_10_44_14--0nM EGF001\Series023--C00.tifROI1	147.341	127.49	58.5324	152.513	155.631	60.2691	0	165.228
J:\data\confocal\20200401 EGFR EGF phospho experiment\2020_04_01_10_44_14--0nM EGF001\Series024--C00.tifROI1	192.706	127.693	81.8119	202.856	158.361	83.1893	0	165.49
J:\data\confocal\20200401 EGFR EGF phospho experiment\2020_04_01_10_44_14--0nM EGF001\Series025--C00.tifROI2	38.4037	42.4793	8.85146	39.1151	57.4408	13.7194	0	55.0531
J:\data\confocal\20200401 EGFR EGF phospho experiment\2020_04_01_10_44_14--0nM EGF001\Series026--C00.tifROI1	117.528	146.871	52.0451	120.239	158.389	53.828	0	190.344
J:\data\confocal\20200401 EGFR EGF phospho experiment\2020_04_01_10_44_14--0nM EGF001\Series027--C00.tifROI2	123.538	104.047	48.3667	126.987	116.484	50.3537	0	134.845
J:\data\confocal\20200401 EGFR EGF phospho experiment\2020_04_01_10_44_14--0nM EGF001\Series028--C00.tifROI1	51.0994	40.0549	18.657	48.3288	39.0613	19.8806	0	51.9111
J:\data\confocal\20200401 EGFR EGF phospho experiment\2020_04_01_10_44_14--0nM EGF001\Series028--C00.tifROI3	6.53701	0	2.56577	6.81559	0	2.87204	0	0
J:\data\confocal\20200401 EGFR EGF phospho experiment\2020_04_01_10_44_14--0nM EGF001\Series028--C00.tifROI4	244.61	273.909	97.9567	251.822	286.1	101.092	0	354.987
J:\data\confocal\20200401 EGFR EGF phospho experiment\2020_04_01_10_44_14--0nM EGF001\Series028--C00.tifROI5	251.559	290.231	100.402	256.589	300.75	102.879	0	376.14
J:\data\confocal\20200401 EGFR EGF phospho experiment\2020_04_01_10_44_14--0nM EGF001\Series029--C00.tifROI1	24.6456	25.9153	7.85634	25.2046	34.4564	8.44324	0	33.5862
J:\data\confocal\20200401 EGFR EGF phospho experiment\2020_04_01_10_44_14--0nM EGF001\Series029--C00.tifROI2	172.807	147.641	71.5607	174.133	159.303	72.7024	0	191.343
J:\data\confocal\20200401 EGFR EGF phospho experiment\2020_04_01_10_44_14--0nM EGF001\Series029--C00.tifROI3	172.807	150.757	75.2772	174.133	164.977	74.8845	0	195.381
J:\data\confocal\20200401 EGFR EGF phospho experiment\2020_04_01_10_44_14--0nM EGF001\Series030--C00.tifROI1	83.5343	86.7254	35.7963	85.6623	120.095	37.0905	0	112.396
J:\data\confocal\20200401 EGFR EGF phospho experiment\2020_04_01_10_44_14--0nM EGF001\Series031--C00.tifROI1	86.317	140.251	43.3802	87.8251	143.445	44.1152	0	181.765
J:\data\confocal\20200401 EGFR EGF phospho experiment\2020_04_01_10_44_14--0nM EGF001\Series032--C00.tifROI2	186.054	275.299	77.2827	188.983	262.495	78.7591	0	356.788
J:\data\confocal\20200401 EGFR EGF phospho experiment\2020_04_01_10_44_14--0nM EGF001\Series033--C00.tifROI1	105.721	126.214	42.7955	105.402	123.808	44.1175	0	163.574
J:\data\confocal\20200401 EGFR EGF phospho experiment\2020_04_01_10_44_14--0nM EGF001\Series033--C00.tifROI2	69.6047	29.9628	42.7744	75.0498	49.2065	43.9675	0	38.8317
J:\data\confocal\20200401 EGFR EGF phospho experiment\2020_04_01_10_44_14--0nM EGF001\Series033--C00.tifROI3	250.178	152.081	99.5643	259.025	155.702	102.591	0	197.097
J:\data\confocal\20200401 EGFR EGF phospho experiment\2020_04_01_10_44_14--0nM EGF001\Series033--C00.tifROI4	168.332	204.404	66.5467	173.819	205.319	69.6611	0	264.907
J:\data\confocal\20200401 EGFR EGF phospho experiment\2020_04_01_10_44_14--0nM EGF001\Series033--C00.tifROI5	147.787	147.093	62.1501	153.182	154.866	63.7182	0	190.632
J:\data\confocal\20200401 EGFR EGF phospho experiment\2020_04_01_10_44_14--0nM EGF001\Series034--C00.tifROI2	34.355	52.7456	13.7441	35.3398	53.3201	13.9533	0	68.3583
J:\data\confocal\20200401 EGFR EGF phospho experiment\2020_04_01_10_44_14--0nM EGF001\Series035--C00.tifROI2	70.2742	108.273	29.6964	67.3025	111.017	30.5087	0	140.322
J:\data\confocal\20200401 EGFR EGF phospho experiment\2020_04_01_10_44_14--0nM EGF001\Series036--C00.tifROI1	148.083	181.714	70.4323	151.442	196.854	70.7277	0	235.501
J:\data\confocal\20200401 EGFR EGF phospho experiment\2020_04_01_10_44_14--0nM EGF001\Series036--C00.tifROI2	154.277	155.983	64.9456	155.036	189.818	64.9744	0	202.153
J:\data\confocal\20200401 EGFR EGF phospho experiment\2020_04_01_10_44_14--0nM EGF001\Series037--C00.tifROI2	196.876	178.308	77.3085	196.267	182.792	77.7859	0	231.087
J:\data\confocal\20200401 EGFR EGF phospho experiment\2020_04_01_10_44_14--0nM EGF001\Series038--C00.tifROI1	129.576	30.3825	59.0003	132.329	55.7304	59.3791	0	39.3757
J:\data\confocal\20200401 EGFR EGF phospho experiment\2020_04_01_10_44_14--0nM EGF001\Series038--C00.tifROI2	43.0507	30.8178	8.46974	43.3922	50.1163	13.818	0	39.9399
J:\data\confocal\20200401 EGFR EGF phospho experiment\2020_04_01_10_44_14--0nM EGF001\Series038--C00.tifROI3	43.5057	21.3025	7.31769	43.8071	24.5734	8.56064	0	27.608
J:\data\confocal\20200401 EGFR EGF phospho experiment\2020_04_01_10_44_14--0nM EGF001\Series039--C00.tifROI1	218.04	221.659	86.4191	221.21	225.369	87.6008	0	287.271
J:\data\confocal\20200401 EGFR EGF phospho experiment\2020_04_01_10_44_14--0nM EGF001\Series040--C00.tifROI1	70.2454	94.2018	28.961	73.7317	97.5381	30.4194	0	122.086
J:\data\confocal\20200401 EGFR EGF phospho experiment\2020_04_01_10_44_14--0nM EGF001\Series040--C00.tifROI3	84.1664	57.4227	32.714	81.6465	59.9464	30.9732	0	74.4198
J:\data\confocal\20200401 EGFR EGF phospho experiment\2020_04_01_10_44_14--0nM EGF001\Series040--C00.tifROI4	83.8117	62.7716	33.1558	81.456	67.1681	31.3982	0	81.352
J:\data\confocal\20191218 EGFR-mT EGF phospho AB & raft VEGFR2 EphA2 qualitative\2019_12_18_14_32_32--EGFR 0nM EGF001\Series005--C00.tifROI2	249.772	135.805	91.7746	248.675	145.472	93.3431	0	176.003
J:\data\confocal\20191218 EGFR-mT EGF phospho AB & raft VEGFR2 EphA2 qualitative\2019_12_18_14_32_32--EGFR 0nM EGF001\Series005--C00.tifROI4	249.488	134.383	91.6004	248.556	139.209	93.2227	0	174.161
J:\data\confocal\20191218 EGFR-mT EGF phospho AB & raft VEGFR2 EphA2 qualitative\2019_12_18_14_32_32--EGFR 0nM EGF001\Series007--C00.tifROI1	150.539	66.8857	53.5891	152.199	88.2563	54.3975	0	86.6838
J:\data\confocal\20191218 EGFR-mT EGF phospho AB & raft VEGFR2 EphA2 qualitative\2019_12_18_14_32_32--EGFR 0nM EGF001\Series008--C00.tifROI1	87.985	62.3068	36.7944	92.4051	76.9451	37.7225	0	80.7496
J:\data\confocal\20191218 EGFR-mT EGF phospho AB & raft VEGFR2 EphA2 qualitative\2019_12_18_14_32_32--EGFR 0nM EGF001\Series009--C00.tifROI1	68.1812	55.1666	29.8534	71.6389	62.8365	30.2777	0	71.496
J:\data\confocal\20191218 EGFR-mT EGF phospho AB & raft VEGFR2 EphA2 qualitative\2019_12_18_14_32_32--EGFR 0nM EGF001\Series010--C00.tifROI1	260.074	173.876	97.0332	258.499	172.765	97.0575	0	225.343
J:\data\confocal\20191218 EGFR-mT EGF phospho AB & raft VEGFR2 EphA2 qualitative\2019_12_18_14_32_32--EGFR 0nM EGF001\Series011--C00.tifROI2	245.653	196.171	113.508	252.089	187.192	111.661	0	254.237
J:\data\confocal\20191218 EGFR-mT EGF phospho AB & raft VEGFR2 EphA2 qualitative\2019_12_18_14_32_32--EGFR 0nM EGF001\Series012--C00.tifROI1	164.184	120.034	69.9717	168.128	117.485	71.7828	0	155.564
J:\data\confocal\20191218 EGFR-mT EGF phospho AB & raft VEGFR2 EphA2 qualitative\2019_12_18_14_32_32--EGFR 0nM EGF001\Series013--C00.tifROI1	161.651	100.545	65.5024	165.454	112.722	67.0704	0	130.306
J:\data\confocal\20200501 EGFR EGF phospho experiment\2020_05_01_13_59_53--0nM EGF001\Series001--C00.tifROI1	111.622	174.347	52.035	114.031	182.213	53.7306	0	225.954
J:\data\confocal\20200501 EGFR EGF phospho experiment\2020_05_01_13_59_53--0nM EGF001\Series001--C00.tifROI3	222.311	424.301	99.6113	223.777	436.834	100.762	0	549.894
J:\data\confocal\20200501 EGFR EGF phospho experiment\2020_05_01_13_59_53--0nM EGF001\Series001--C00.tifROI4	13.6671	21.5772	5.24498	14.6134	21.2763	5.2591	0	27.964
J:\data\confocal\20200501 EGFR EGF phospho experiment\2020_05_01_13_59_53--0nM EGF001\Series002--C00.tifROI1	100.054	327.123	60.351	108.325	343.512	60.7632	0	423.951
J:\data\confocal\20200501 EGFR EGF phospho experiment\2020_05_01_13_59_53--0nM EGF001\Series002--C00.tifROI2	28.892	42.3984	10.8664	29.2705	42.0433	11.2164	0	54.9483
J:\data\confocal\20200501 EGFR EGF phospho experiment\2020_05_01_13_59_53--0nM EGF001\Series002--C00.tifROI3	51.7499	122.072	33.0554	52.7407	137.889	34.504	0	158.205
J:\data\confocal\20200501 EGFR EGF phospho experiment\2020_05_01_13_59_53--0nM EGF001\Series003--C00.tifROI1	157.485	268.926	70.9261	165.837	282.863	74.0509	0	348.528
J:\data\confocal\20200501 EGFR EGF phospho experiment\2020_05_01_13_59_53--0nM EGF001\Series003--C00.tifROI3	155.215	216.299	64.5485	155.852	217.215	66.3995	0	280.323
J:\data\confocal\20200501 EGFR EGF phospho experiment\2020_05_01_13_59_53--0nM EGF001\Series004--C00.tifROI1	77.6985	91.1882	35.2147	80.9595	111.667	36.3064	0	118.18
J:\data\confocal\20200501 EGFR EGF phospho experiment\2020_05_01_13_59_53--0nM EGF001\Series004--C00.tifROI2	0	122.311	55.5721	0	160.518	58.2513	0	158.515
J:\data\confocal\20200501 EGFR EGF phospho experiment\2020_05_01_13_59_53--0nM EGF001\Series004--C00.tifROI3	35.5019	58.7015	5.04627	36.3529	69.3419	9.97102	0	76.0771
J:\data\confocal\20200501 EGFR EGF phospho experiment\2020_05_01_13_59_53--0nM EGF001\Series004--C00.tifROI4	112.109	314.567	-0.789973	115.323	330.917	-1.00606	0	407.678
J:\data\confocal\20200501 EGFR EGF phospho experiment\2020_05_01_13_59_53--0nM EGF001\Series004--C00.tifROI5	112.109	314.566	-1.6611	115.323	330.917	-2.559	0	407.678
J:\data\confocal\20200501 EGFR EGF phospho experiment\2020_05_01_13_59_53--0nM EGF001\Series005--C00.tifROI1	106.313	154.568	46.8873	109.134	158.729	48.5993	0	200.32
J:\data\confocal\20200501 EGFR EGF phospho experiment\2020_05_01_13_59_53--0nM EGF001\Series005--C00.tifROI2	171.459	366.65	80.0373	176.219	387.63	82.7647	0	475.179
J:\data\confocal\20200501 EGFR EGF phospho experiment\2020_05_01_13_59_53--0nM EGF001\Series006--C00.tifROI1	96.8402	85.2798	5.4812	97.0885	163.409	10.007	0	110.523
J:\data\confocal\20200501 EGFR EGF phospho experiment\2020_05_01_13_59_53--0nM EGF001\Series006--C00.tifROI2	88.0693	140.029	47.2991	91.2989	199.313	48.7583	0	181.477
J:\data\confocal\20200501 EGFR EGF phospho experiment\2020_05_01_13_59_53--0nM EGF001\Series007--C00.tifROI1	22571.8	399.555	4.35461	145889	413.72	20.8046	0	517.823
J:\data\confocal\20200501 EGFR EGF phospho experiment\2020_05_01_13_59_53--0nM EGF001\Series007--C00.tifROI2	22.0661	429.232	0.800289	58.0087	439.004	14.7582	0	556.285
J:\data\confocal\20200501 EGFR EGF phospho experiment\2020_05_01_13_59_53--0nM EGF001\Series008--C00.tifROI2	134.922	203.92	60.1932	139.029	239.538	63.3729	0	264.281
J:\data\confocal\20200501 EGFR EGF phospho experiment\2020_05_01_13_59_53--0nM EGF001\Series009--C00.tifROI2	91.8559	179.657	45.4244	94.03	180.251	46.2542	0	232.836
J:\data\confocal\20200501 EGFR EGF phospho experiment\2020_05_01_13_59_53--0nM EGF001\Series009--C00.tifROI3	95.9433	309.769	49.6347	98.3738	323.776	51.0982	0	401.461
J:\data\confocal\20200501 EGFR EGF phospho experiment\2020_05_01_13_59_53--0nM EGF001\Series009--C00.tifROI4	158.999	264.073	75.0484	154.994	264.922	76.2649	0	342.239
J:\data\confocal\20200501 EGFR EGF phospho experiment\2020_05_01_13_59_53--0nM EGF001\Series010--C00.tifROI1	28.1024	43.9993	10.6262	29.2799	43.8174	11.1105	0	57.023
J:\data\confocal\20200501 EGFR EGF phospho experiment\2020_05_01_13_59_53--0nM EGF001\Series010--C00.tifROI2	0	0	0	0	0	0	0	0
J:\data\confocal\20200501 EGFR EGF phospho experiment\2020_05_01_13_59_53--0nM EGF001\Series010--C00.tifROI4	108.485	467.487	65.3642	113.354	487.385	68.2237	0	605.863
J:\data\confocal\20200501 EGFR EGF phospho experiment\2020_05_01_13_59_53--0nM EGF001\Series010--C00.tifROI6	51.879	85.7786	18.8363	53.4307	80.1955	18.0912	0	111.169
J:\data\confocal\20200501 EGFR EGF phospho experiment\2020_05_01_13_59_53--0nM EGF001\Series010--C00.tifROI7	211.276	253.98	98.5628	211.931	250.745	101.651	0	329.159
J:\data\confocal\20200501 EGFR EGF phospho experiment\2020_05_01_13_59_53--0nM EGF001\Series010--C00.tifROI9	128.637	169.966	56.0053	133.131	181.168	58.2921	0	220.276
J:\data\confocal\20200501 EGFR EGF phospho experiment\2020_05_01_13_59_53--0nM EGF001\Series010--C00.tifROI10	216.708	446.525	103.169	217.053	462.184	104.703	0	578.696
J:\data\confocal\20200501 EGFR EGF phospho experiment\2020_05_01_13_59_53--0nM EGF001\Series011--C00.tifROI1	79.3354	109.686	37.82	81.5084	118.789	39.0634	0	142.153
J:\data\confocal\20200501 EGFR EGF phospho experiment\2020_05_01_13_59_53--0nM EGF001\Series011--C00.tifROI2	41.6634	48.4835	18.5648	43.3381	58.364	19.8017	0	62.8346
J:\data\confocal\20200501 EGFR EGF phospho experiment\2020_05_01_13_59_53--0nM EGF001\Series011--C00.tifROI4	189.596	341.97	86.0863	193.094	356.075	87.8044	0	443.193
J:\data\confocal\20200501 EGFR EGF phospho experiment\2020_05_01_13_59_53--0nM EGF001\Series011--C00.tifROI6	52.6291	74.765	22.4684	52.9915	83.545	23.2079	0	96.8955
J:\data\confocal\20200501 EGFR EGF phospho experiment\2020_05_01_13_59_53--0nM EGF001\Series011--C00.tifROI11	114.821	192.606	50.7335	117.181	203.842	52.9426	0	249.618
J:\data\confocal\20200501 EGFR EGF phospho experiment\2020_05_01_13_59_53--0nM EGF001\Series012--C00.tifROI1	148.241	263.457	63.3046	147.281	280.209	64.4822	0	341.441
J:\data\confocal\20200501 EGFR EGF phospho experiment\2020_05_01_13_59_53--0nM EGF001\Series012--C00.tifROI3	150.428	322.103	63.4733	157.299	303.559	65.8255	0	417.445
J:\data\confocal\20200501 EGFR EGF phospho experiment\2020_05_01_13_59_53--0nM EGF001\Series012--C00.tifROI4	6.69066	14.7442	0	7.01816	16.9456	0	0	19.1085
J:\data\confocal\20200501 EGFR EGF phospho experiment\2020_05_01_13_59_53--0nM EGF001\Series012--C00.tifROI6	69.7119	97.6729	33.5065	73.0809	104.095	34.9024	0	126.584
J:\data\confocal\20200501 EGFR EGF phospho experiment\2020_05_01_13_59_53--0nM EGF001\Series012--C00.tifROI8	149.216	219.763	65.6651	153.09	226.214	66.9592	0	284.812
J:\data\confocal\20200501 EGFR EGF phospho experiment\2020_05_01_13_59_53--0nM EGF001\Series012--C00.tifROI9	110.755	181.591	51.6261	111.214	180.159	52.462	0	235.342
J:\data\confocal\20200501 EGFR EGF phospho experiment\2020_05_01_13_59_53--0nM EGF001\Series013--C00.tifROI2	123.735	387.732	81.8433	174.294	335.428	80.4011	0	502.501
J:\data\confocal\20200501 EGFR EGF phospho experiment\2020_05_01_13_59_53--0nM EGF001\Series013--C00.tifROI3	126.011	181.144	57.3214	126.611	184.234	58.3128	0	234.762
J:\data\confocal\20200501 EGFR EGF phospho experiment\2020_05_01_13_59_53--0nM EGF001\Series013--C00.tifROI5	125.942	180.76	57.314	126.576	181.07	58.3114	0	234.265
J:\data\confocal\20200501 EGFR EGF phospho experiment\2020_05_01_13_59_53--0nM EGF001\Series013--C00.tifROI6	217.082	311.918	82.748	215.562	323.512	85.6082	0	404.245
J:\data\confocal\20200501 EGFR EGF phospho experiment\2020_05_01_13_59_53--0nM EGF001\Series013--C00.tifROI8	60.9832	270.444	88.1771	118.099	286.557	88.7515	0	350.496
J:\data\confocal\20200501 EGFR EGF phospho experiment\2020_05_01_13_59_53--0nM EGF001\Series014--C00.tifROI2	93.3381	121.542	41.7381	97.4233	153.119	43.7782	0	157.519
J:\data\confocal\20200501 EGFR EGF phospho experiment\2020_05_01_13_59_53--0nM EGF001\Series014--C00.tifROI3	33.9165	57.6514	15.1158	35.2437	74.0153	16.2444	0	74.7162
J:\data\confocal\20200501 EGFR EGF phospho experiment\2020_05_01_13_59_53--0nM EGF001\Series014--C00.tifROI5	205.28	338.319	90.2393	202.546	311.293	90.6756	0	438.462
J:\data\confocal\20200501 EGFR EGF phospho experiment\2020_05_01_13_59_53--0nM EGF001\Series014--C00.tifROI6	254.568	348.834	115.634	245.182	372.696	110.179	0	452.088
J:\data\confocal\20200501 EGFR EGF phospho experiment\2020_05_01_13_59_53--0nM EGF001\Series015--C00.tifROI1	260.263	101.229	106.386	268.01	170.343	109.305	0	131.193
J:\data\confocal\20200501 EGFR EGF phospho experiment\2020_05_01_13_59_53--0nM EGF001\Series015--C00.tifROI5	50.6073	122.334	27.1321	50.8637	128.256	28.4536	0	158.544
J:\data\confocal\20200501 EGFR EGF phospho experiment\2020_05_01_13_59_53--0nM EGF001\Series016--C00.tifROI1	60.5579	138.553	27.4813	61.3444	136.491	28.7672	0	179.564
J:\data\confocal\20200501 EGFR EGF phospho experiment\2020_05_01_13_59_53--0nM EGF001\Series016--C00.tifROI2	250.965	223.227	99.0925	252.896	233.119	101.227	0	289.303
J:\data\confocal\20200501 EGFR EGF phospho experiment\2020_05_01_13_59_53--0nM EGF001\Series016--C00.tifROI3	109.39	131.276	48.2782	114.36	162.55	50.0961	0	170.134
J:\data\confocal\20200501 EGFR EGF phospho experiment\2020_05_01_13_59_53--0nM EGF001\Series017--C00.tifROI3	185.801	365.915	81.4266	190.058	382.211	84.1384	0	474.226
J:\data\confocal\20200501 EGFR EGF phospho experiment\2020_05_01_13_59_53--0nM EGF001\Series018--C00.tifROI1	39.4603	94.0837	21.5813	40.5844	105.658	23.0192	0	121.933
J:\data\confocal\20200501 EGFR EGF phospho experiment\2020_05_01_13_59_53--0nM EGF001\Series018--C00.tifROI2	213.394	328.558	92.8904	217.488	346.91	94.6049	0	425.811
J:\data\confocal\20200501 EGFR EGF phospho experiment\2020_05_01_13_59_53--0nM EGF001\Series019--C00.tifROI1	17.0882	30.1379	6.86409	17.8873	29.4394	6.45026	0	39.0587
J:\data\confocal\20200501 EGFR EGF phospho experiment\2020_05_01_13_59_53--0nM EGF001\Series019--C00.tifROI2	91.1813	143.541	42.318	93.2646	169.049	43.289	0	186.029
J:\data\confocal\20200501 EGFR EGF phospho experiment\2020_05_01_13_59_53--0nM EGF001\Series019--C00.tifROI4	114.492	167.447	51.6331	118.117	187.372	53.3794	0	217.011
J:\data\confocal\20200501 EGFR EGF phospho experiment\2020_05_01_13_59_53--0nM EGF001\Series019--C00.tifROI5	98.4904	168.026	45.3615	100.967	168.872	46.7259	0	217.762
J:\data\confocal\20200212 EGFR Epiregulin phospho experiment\2020_02_12_15_14_38--0nM Epiregulin002\Series001--C00.tifROI2	108.906	306.757	52.8394	109.223	286.191	53.6126	0	261.051
J:\data\confocal\20200212 EGFR Epiregulin phospho experiment\2020_02_12_15_14_38--0nM Epiregulin002\Series001--C00.tifROI4	108.906	307.235	52.8394	109.223	287.045	53.6126	0	261.457
J:\data\confocal\20200212 EGFR Epiregulin phospho experiment\2020_02_12_15_14_38--0nM Epiregulin002\Series003--C00.tifROI2	20.9077	425.651	31.93	46.1089	442.889	53.7195	0	362.229
J:\data\confocal\20200212 EGFR Epiregulin phospho experiment\2020_02_12_15_14_38--0nM Epiregulin002\Series005--C00.tifROI1	141.997	398.98	71.8207	145.258	407.244	72.5876	0	339.532
J:\data\confocal\20200212 EGFR Epiregulin phospho experiment\2020_02_12_15_14_38--0nM Epiregulin002\Series005--C00.tifROI2	141.997	396.051	71.8206	145.258	407.541	72.5876	0	337.04
J:\data\confocal\20200212 EGFR Epiregulin phospho experiment\2020_02_12_15_14_38--0nM Epiregulin002\Series006--C00.tifROI1	195.922	466.84	95.3019	196.369	479.925	96.2282	0	397.281
J:\data\confocal\20200212 EGFR Epiregulin phospho experiment\2020_02_12_15_14_38--0nM Epiregulin002\Series006--C00.tifROI2	31.8294	84.6293	15.6777	31.8768	79.6656	14.9875	0	72.0196
J:\data\confocal\20200212 EGFR Epiregulin phospho experiment\2020_02_12_15_14_38--0nM Epiregulin002\Series006--C00.tifROI3	32.5031	85.285	16.9321	32.1353	83.7554	16.9243	0	72.5776
J:\data\confocal\20200212 EGFR Epiregulin phospho experiment\2020_02_12_15_14_38--0nM Epiregulin002\Series007--C00.tifROI1	218.707	664.85	113.926	220.786	681.719	115.635	0	565.787
J:\data\confocal\20200212 EGFR Epiregulin phospho experiment\2020_02_12_15_14_38--0nM Epiregulin002\Series008--C00.tifROI1	185.972	547.188	80.6454	184.559	520.508	84.0076	0	465.657
J:\data\confocal\20200212 EGFR Epiregulin phospho experiment\2020_02_12_15_14_38--0nM Epiregulin002\Series009--C00.tifROI1	113.084	361.36	64.305	115.092	368.164	65.0859	0	307.517
J:\data\confocal\20200212 EGFR Epiregulin phospho experiment\2020_02_12_15_14_38--0nM Epiregulin002\Series010--C00.tifROI1	118.63	405.402	59.0158	119.123	418.299	60.8652	0	344.997
J:\data\confocal\20200212 EGFR Epiregulin phospho experiment\2020_02_12_15_14_38--0nM Epiregulin002\Series011--C00.tifROI2	146.519	270.939	74.7001	146.044	317	75.5092	0	230.569
J:\data\confocal\20200212 EGFR Epiregulin phospho experiment\2020_02_12_15_14_38--0nM Epiregulin002\Series012--C00.tifROI1	61.3394	177.295	34.0327	63.2464	195.822	34.981	0	150.878
J:\data\confocal\20200212 EGFR Epiregulin phospho experiment\2020_02_12_15_14_38--0nM Epiregulin002\Series012--C00.tifROI2	5.77253	13.4847	1.59481	5.95495	17.8853	2.42135	0	11.4754
J:\data\confocal\20200212 EGFR Epiregulin phospho experiment\2020_02_12_15_14_38--0nM Epiregulin002\Series012--C00.tifROI3	61.3394	178.899	34.0327	63.2464	198.626	34.981	0	152.243
J:\data\confocal\20200212 EGFR Epiregulin phospho experiment\2020_02_12_15_14_38--0nM Epiregulin002\Series013--C00.tifROI1	209.677	920.277	133.385	208.849	927.577	132.2	0	783.156
J:\data\confocal\20200212 EGFR Epiregulin phospho experiment\2020_02_12_15_14_38--0nM Epiregulin002\Series014--C00.tifROI1	134.44	459.772	72.3258	143.564	485.999	72.4808	0	391.266
J:\data\confocal\20200212 EGFR Epiregulin phospho experiment\2020_02_12_15_14_38--0nM Epiregulin002\Series014--C00.tifROI2	135.017	458.505	72.466	148.658	483.733	73.1814	0	390.187
J:\data\confocal\20200212 EGFR Epiregulin phospho experiment\2020_02_12_15_14_38--0nM Epiregulin002\Series015--C00.tifROI1	99.8095	339.96	51.6249	99.0017	348.236	52.0459	0	289.306
J:\data\confocal\20200325 EGFR Epiregulin phospho experiment\2020_03_25_09_57_07--0nM Epiregulin001\Series001--C00.tifROI1	206.057	357.424	91.2799	201.427	371.969	89.4151	0	304.168
J:\data\confocal\20200325 EGFR Epiregulin phospho experiment\2020_03_25_09_57_07--0nM Epiregulin001\Series002--C00.tifROI1	246.196	254.31	96.9471	252.936	266.122	99.7312	0	216.418
J:\data\confocal\20200325 EGFR Epiregulin phospho experiment\2020_03_25_09_57_07--0nM Epiregulin001\Series002--C00.tifROI3	198.023	295.061	80.9032	197.074	313.442	83.3117	0	251.097
J:\data\confocal\20200325 EGFR Epiregulin phospho experiment\2020_03_25_09_57_07--0nM Epiregulin001\Series003--C00.tifROI1	82.3966	150.561	36.9433	84.3236	158.497	38.5054	0	128.128
J:\data\confocal\20200325 EGFR Epiregulin phospho experiment\2020_03_25_09_57_07--0nM Epiregulin001\Series004--C00.tifROI1	136.149	209.89	63.4872	139.783	226.427	64.425	0	178.616
J:\data\confocal\20200325 EGFR Epiregulin phospho experiment\2020_03_25_09_57_07--0nM Epiregulin001\Series004--C00.tifROI2	44.098	0	19.255	44.9243	0	20.2488	0	0
J:\data\confocal\20200325 EGFR Epiregulin phospho experiment\2020_03_25_09_57_07--0nM Epiregulin001\Series005--C00.tifROI1	148.08	256.913	65.1856	152.732	250.937	67.3515	0	218.633
J:\data\confocal\20200325 EGFR Epiregulin phospho experiment\2020_03_25_09_57_07--0nM Epiregulin001\Series005--C00.tifROI2	142.399	315.463	67.5405	147.849	327.524	69.5847	0	268.459
J:\data\confocal\20200325 EGFR Epiregulin phospho experiment\2020_03_25_09_57_07--0nM Epiregulin001\Series006--C00.tifROI1	270.238	309.853	107.196	278.89	321.506	110.401	0	263.685
J:\data\confocal\20200325 EGFR Epiregulin phospho experiment\2020_03_25_09_57_07--0nM Epiregulin001\Series006--C00.tifROI2	131.728	288.227	61.7696	135.403	297.178	62.3642	0	245.281
J:\data\confocal\20200325 EGFR Epiregulin phospho experiment\2020_03_25_09_57_07--0nM Epiregulin001\Series007--C00.tifROI1	34.3675	55.9033	14.4008	35.0632	59.6752	14.3717	0	47.5737
J:\data\confocal\20200325 EGFR Epiregulin phospho experiment\2020_03_25_09_57_07--0nM Epiregulin001\Series007--C00.tifROI2	228.91	305.57	93.5774	234.626	317.537	96.8384	0	260.04
J:\data\confocal\20200325 EGFR Epiregulin phospho experiment\2020_03_25_09_57_07--0nM Epiregulin001\Series007--C00.tifROI3	134.605	227.805	56.2858	136.087	240.657	57.7446	0	193.862
J:\data\confocal\20200325 EGFR Epiregulin phospho experiment\2020_03_25_09_57_07--0nM Epiregulin001\Series008--C00.tifROI1	244.335	327.497	99.7195	252.361	334.527	102.635	0	278.7
J:\data\confocal\20200325 EGFR Epiregulin phospho experiment\2020_03_25_09_57_07--0nM Epiregulin001\Series009--C00.tifROI1	56.3721	71.4066	24.1775	57.854	84.0838	25.2854	0	60.767
J:\data\confocal\20200325 EGFR Epiregulin phospho experiment\2020_03_25_09_57_07--0nM Epiregulin001\Series009--C00.tifROI2	43.6584	86.8456	26.725	46.475	83.7631	27.7499	0	73.9056
J:\data\confocal\20200325 EGFR Epiregulin phospho experiment\2020_03_25_09_57_07--0nM Epiregulin001\Series009--C00.tifROI3	22.7321	21.8412	5.89593	23.7569	30.0061	8.49869	0	18.5869
J:\data\confocal\20200325 EGFR Epiregulin phospho experiment\2020_03_25_09_57_07--0nM Epiregulin001\Series010--C00.tifROI1	135.032	200.611	55.2018	134.667	233.473	59.8753	0	170.72
J:\data\confocal\20200325 EGFR Epiregulin phospho experiment\2020_03_25_09_57_07--0nM Epiregulin001\Series010--C00.tifROI2	171.542	311.417	73.5468	179.224	332.203	76.3384	0	265.016
J:\data\confocal\20200325 EGFR Epiregulin phospho experiment\2020_03_25_09_57_07--0nM Epiregulin001\Series010--C00.tifROI3	113.113	200.188	53.0586	116.531	201.777	53.7616	0	170.36
J:\data\confocal\20200325 EGFR Epiregulin phospho experiment\2020_03_25_09_57_07--0nM Epiregulin001\Series010--C00.tifROI4	151.773	243.716	62.3159	155.194	257.186	62.12	0	207.402
J:\data\confocal\20200325 EGFR Epiregulin phospho experiment\2020_03_25_09_57_07--0nM Epiregulin001\Series011--C00.tifROI1	131.703	146.124	51.1897	135.059	148.869	52.9228	0	124.351
J:\data\confocal\20200325 EGFR Epiregulin phospho experiment\2020_03_25_09_57_07--0nM Epiregulin001\Series011--C00.tifROI2	124.103	187.368	53.6819	126.892	199.427	54.6343	0	159.451
J:\data\confocal\20200325 EGFR Epiregulin phospho experiment\2020_03_25_09_57_07--0nM Epiregulin001\Series011--C00.tifROI3	74.3156	73.9349	30.8643	75.9237	93.2111	31.6999	0	62.9186
J:\data\confocal\20200325 EGFR Epiregulin phospho experiment\2020_03_25_09_57_07--0nM Epiregulin001\Series011--C00.tifROI4	55.6248	54.51	20.8936	57.5691	61.1	22.283	0	46.388
J:\data\confocal\20200325 EGFR Epiregulin phospho experiment\2020_03_25_09_57_07--0nM Epiregulin001\Series011--C00.tifROI5	79.9228	57.6888	33.0843	81.6518	97.7057	34.9497	0	49.0932
J:\data\confocal\20200325 EGFR Epiregulin phospho experiment\2020_03_25_09_57_07--0nM Epiregulin001\Series012--C00.tifROI1	73.3985	111.359	33.3198	74.1029	116.957	33.8521	0	94.7665
J:\data\confocal\20200325 EGFR Epiregulin phospho experiment\2020_03_25_09_57_07--0nM Epiregulin001\Series012--C00.tifROI2	115.141	105.543	50.3182	117.291	124.391	51.1035	0	89.8175
J:\data\confocal\20200325 EGFR Epiregulin phospho experiment\2020_03_25_09_57_07--0nM Epiregulin001\Series012--C00.tifROI4	46.7059	36.361	20.8941	46.1317	48.7875	21.9104	0	30.9432
J:\data\confocal\20200325 EGFR Epiregulin phospho experiment\2020_03_25_09_57_07--0nM Epiregulin001\Series013--C00.tifROI1	147.734	150.095	57.2105	150.661	156.26	59.7367	0	127.731
J:\data\confocal\20200325 EGFR Epiregulin phospho experiment\2020_03_25_09_57_07--0nM Epiregulin001\Series014--C00.tifROI1	265.543	362.998	101.832	262.914	371.535	102.809	0	308.911
J:\data\confocal\20200325 EGFR Epiregulin phospho experiment\2020_03_25_09_57_07--0nM Epiregulin001\Series016--C00.tifROI1	89.4699	128.676	39.23	89.8967	122.566	40.3723	0	109.503
J:\data\confocal\20200325 EGFR Epiregulin phospho experiment\2020_03_25_09_57_07--0nM Epiregulin001\Series016--C00.tifROI2	88.9376	123.156	39.2893	89.9116	126.05	40.1659	0	104.805
J:\data\confocal\20200325 EGFR Epiregulin phospho experiment\2020_03_25_09_57_07--0nM Epiregulin001\Series017--C00.tifROI1	47.4558	73.1046	16.5837	49.1829	75.8794	18.733	0	62.212
J:\data\confocal\20200325 EGFR Epiregulin phospho experiment\2020_03_25_09_57_07--0nM Epiregulin001\Series017--C00.tifROI2	213.1	311.387	87.6774	218.569	324.028	91.5058	0	264.991
J:\data\confocal\20200325 EGFR Epiregulin phospho experiment\2020_03_25_09_57_07--0nM Epiregulin001\Series017--C00.tifROI3	211.487	309.549	87.6774	218.528	323.523	91.5058	0	263.426
J:\data\confocal\20200325 EGFR Epiregulin phospho experiment\2020_03_25_09_57_07--0nM Epiregulin001\Series018--C00.tifROI1	72.5966	433.626	112.372	77.1384	468.157	109.662	0	369.016
J:\data\confocal\20200325 EGFR Epiregulin phospho experiment\2020_03_25_09_57_07--0nM Epiregulin001\Series019--C00.tifROI1	102.438	150.171	45.0044	104.04	145.176	46.0259	0	127.795
J:\data\confocal\20200325 EGFR Epiregulin phospho experiment\2020_03_25_09_57_07--0nM Epiregulin001\Series020--C00.tifROI1	59.7764	143.327	32.9776	59.5009	140.927	33.3588	0	121.972
J:\data\confocal\20200325 EGFR Epiregulin phospho experiment\2020_03_25_09_57_07--0nM Epiregulin001\Series020--C00.tifROI2	49.902	136.104	28.8986	60.9765	186.744	50.5355	0	115.825
J:\data\confocal\20200325 EGFR Epiregulin phospho experiment\2020_03_25_09_57_07--0nM Epiregulin001\Series021--C00.tifROI1	125.546	157.63	53.4562	128.493	185.667	55.3457	0	134.143
J:\data\confocal\20200325 EGFR Epiregulin phospho experiment\2020_03_25_09_57_07--0nM Epiregulin001\Series021--C00.tifROI2	11.894	23.8978	5.24002	12.2084	23.4734	5.38449	0	20.337
J:\data\confocal\20200325 EGFR Epiregulin phospho experiment\2020_03_25_09_57_07--0nM Epiregulin001\Series022--C00.tifROI1	77.8062	80.7742	34.3472	79.9024	110.778	35.6379	0	68.7389
[truncated: 1,388 more rows]

## Sheet: Fig2A-WT-Y1173-EGF
Name+A:J	intensity_Donor_gaussian	intensity_Acceptor_gaussian	intensity_FRET_gaussian	intensity_Donor_perimeter	intensity_Acceptor_perimeter	intensity_FRET_perimeter	[ligand]	corrected_intensity_Acceptor_gaussian
[truncated: 3,386 more rows]

[truncated: 10 more sheets: Fig2A-WT-Y1173-TGFa, Fig2AWT-Y1173-epiregulin, Fig3A-L834R-Y1068-EGF, Fig3A-L834R-Y1068-TGFa, Fig3A-L834R-Y1068-epiregulin, Fig3A-L834R-Y1173-EGF, Fig3A-L834R-Y1173-TGFa, Fig3A-L834R-Y1173-epiregulin, SupFig10-Y1068-Transducer, SupFig10-Y1173-Transducer]
